# Supplementary material for: 5-{[(E)-2-(4-Iodo­phen­yl)hydrazinyl­idene]meth­yl}thio­phene-2-carbaldehyde
Source: Acta Crystallogr Sect E Struct Rep Online. 2010 Jan 9;66(Pt 2):o271–2. doi: 10.1107/S1600536809055172 (PMC2979975; doi:10.1107/S1600536809055172)
Supplement: Supplementary file 2 [file e-66-0o271-Isup2.hkl]

#
# h,k,l, Fc-squared, Fo-squared, sigma(Fo-squared) and status flag
#
data_I
_shelx_title ' 002'
_shelx_refln_list_code          4
_shelx_F_calc_maximum      582.57
_exptl_crystal_F_000      1376.00
_reflns_d_resolution_high  0.7967
 
loop_
 _symmetry_equiv_pos_as_xyz
 'x, y, z'
 '-x+1/2, -y, z+1/2'
 'x+1/2, -y+1/2, -z'
 '-x, y+1/2, -z+1/2'
 '-x, -y, -z'
 'x-1/2, y, -z-1/2'
 '-x-1/2, y-1/2, z'
 'x, -y-1/2, z-1/2'
 
_cell_length_a     6.9291
_cell_length_b    11.7602
_cell_length_c    30.9580
_cell_angle_alpha  90.000
_cell_angle_beta   90.000
_cell_angle_gamma  90.000
 
_shelx_F_squared_multiplier     1.000
 
loop_
 _refln_index_h
 _refln_index_k
 _refln_index_l
 _refln_F_squared_calc
 _refln_F_squared_meas
 _refln_F_squared_sigma
 _refln_observed_status
   2   0   0   339386.41   347988.56  11185.88 o
   4   0   0       95.88      174.63    144.60 o
   6   0   0      286.96      115.68    312.33 o
   8   0   0    12317.46    12002.91   1081.57 o
   2   1   0    15694.76    19360.85    331.15 o
   4   1   0      255.48      126.54     65.12 o
   6   1   0     6214.31     6058.26    321.11 o
   8   1   0     1948.23     1913.59    250.90 o
   0   2   0      750.67      678.21     52.78 o
   2   2   0     2160.04     2346.86     78.93 o
   4   2   0    13049.55    13375.19    310.63 o
   6   2   0     6679.90     7273.16    411.03 o
   8   2   0      119.88      101.90    277.74 o
   2   3   0     4646.57     5058.41    146.09 o
   4   3   0      680.14     1004.53    124.75 o
   6   3   0      171.70      422.27    306.72 o
   8   3   0      250.95      585.13    282.39 o
   0   4   0    43043.21    44311.29   1012.64 o
   2   4   0    30078.05    28353.41    467.95 o
   4   4   0    13564.20    12844.44    408.66 o
   6   4   0     4840.30     4476.37    332.70 o
   8   4   0     1667.69     1508.58    266.45 o
   2   5   0      155.62       15.84     75.01 o
   4   5   0     3402.43     3911.51    365.74 o
   6   5   0     3942.94     4609.97    339.39 o
   8   5   0     1305.18     1874.99    468.34 o
   0   6   0    20136.24    19560.17    771.45 o
   2   6   0    29385.59    27435.70    611.58 o
   4   6   0    36321.39    36475.02    913.10 o
   6   6   0    15172.07    16178.96    755.96 o
   2   7   0     9716.44     8966.94    225.59 o
   4   7   0     3447.22     3356.90    189.55 o
   6   7   0      383.29      295.66    306.54 o
   0   8   0     1139.92      969.02    118.93 o
   2   8   0      127.41      228.52     70.10 o
   4   8   0      255.66      382.96    139.37 o
   6   8   0       24.41     -699.03    466.02 o
   2   9   0      111.28       33.87     71.64 o
   4   9   0      433.08      272.78    318.11 o
   6   9   0      199.86      480.36    532.11 o
   0  10   0    17381.99    17379.93    534.29 o
   2  10   0    10796.83    10323.41    373.40 o
   4  10   0     4153.72     4043.07   1017.95 o
   6  10   0     2065.29     2465.20    352.03 o
   2  11   0       35.65      123.82    143.39 o
   4  11   0      701.13     1295.57    365.63 o
   0  12   0     7328.28     8197.86    488.89 o
   2  12   0     3860.23     4013.20    288.78 o
   4  12   0     1276.00     2107.04    514.76 o
   2  13   0      816.27     1010.69    388.81 o
   4  13   0        1.40     -532.83    355.22 o
   0  14   0      359.67       56.19    277.62 o
   2  14   0       91.21      266.06    327.24 o
   1   1   1    15360.66    15154.82    168.54 o
   2   1   1   110653.49   118474.00   1182.02 o
   3   1   1     8250.37     7339.47    195.49 o
   4   1   1    11422.61    12121.69    223.81 o
   5   1   1     3725.67     3539.75    128.79 o
   6   1   1     4645.35     4739.81    170.27 o
   7   1   1     1694.59     1612.13    152.48 o
   8   1   1     3698.12     3028.55    202.59 o
   0   2   1     3752.31     4150.97    120.18 o
   1   2   1      462.36      428.03     35.45 o
   2   2   1       27.13       82.54     55.73 o
   3   2   1     1530.82     1273.24     72.80 o
   4   2   1     2191.60     2243.47    152.26 o
   5   2   1     2540.57     2386.12    107.05 o
   6   2   1      456.80      336.87     99.70 o
   7   2   1     2551.46     2511.11    232.80 o
   8   2   1       91.10     -248.26    165.51 o
   1   3   1   136504.09   139300.48   1642.81 o
   2   3   1      238.16      500.99     47.04 o
   3   3   1    61386.16    58593.06    636.49 o
   4   3   1      289.54      370.06     68.64 o
   5   3   1    17263.84    16882.98    307.49 o
   6   3   1        1.93      101.80    174.87 o
   7   3   1     4449.05     4212.82    261.89 o
   8   3   1      207.51      196.76    245.62 o
   0   4   1      740.87     1010.73     62.80 o
   1   4   1      987.03      972.07     51.15 o
   2   4   1      305.12      394.38     38.63 o
   3   4   1     2488.27     2060.03     81.36 o
   4   4   1      747.08      768.37     92.36 o
   5   4   1     1390.93     1336.48    112.55 o
   6   4   1       18.42       43.01    109.32 o
   7   4   1      843.51      582.40    166.78 o
   8   4   1        4.46       51.20    253.49 o
   1   5   1        8.00       76.35     39.46 o
   2   5   1     2995.45     3372.16    111.22 o
   3   5   1     3247.66     3112.46     85.82 o
   4   5   1      589.70      495.77    124.40 o
   5   5   1     2860.87     3071.82    178.68 o
   6   5   1      743.34      839.35    165.42 o
   7   5   1      291.61      296.13    189.14 o
   8   5   1      795.56      682.38    233.58 o
   0   6   1     4130.28     4424.02    148.30 o
   1   6   1      209.68      395.16     43.20 o
   2   6   1       18.88      222.86     70.59 o
   3   6   1      246.67      305.84     50.90 o
   4   6   1     3097.67     3613.05    382.49 o
   5   6   1       13.06       64.41    118.02 o
   6   6   1     1057.46     1247.31    217.59 o
   7   6   1      131.68      296.26    288.85 o
   1   7   1    35075.04    34195.93    395.47 o
   2   7   1      161.05      255.73     58.16 o
   3   7   1    22799.97    22591.10    478.27 o
   4   7   1      107.61       74.13    115.76 o
   5   7   1     7919.49     7890.99    298.32 o
   6   7   1       32.05      395.36    169.36 o
   7   7   1     1425.23     1804.08    213.90 o
   0   8   1     3507.26     3768.76    266.42 o
   1   8   1      261.96      278.16     56.18 o
   2   8   1      831.72      916.65     59.01 o
   3   8   1     1088.76      833.51    104.61 o
   4   8   1      338.96      387.47    107.35 o
   5   8   1     1014.64     1285.08    171.97 o
   6   8   1      395.44      244.29    240.03 o
   7   8   1      774.01     1047.17    210.05 o
   1   9   1    24246.32    25268.80    340.49 o
   2   9   1      135.73      212.77     84.14 o
   3   9   1    15745.65    15414.56    372.97 o
   4   9   1       75.36      215.94    208.71 o
   5   9   1     6745.52     6310.00    492.19 o
   6   9   1       29.12      249.80    375.67 o
   0  10   1       12.50       62.41    131.74 o
   1  10   1        0.79      -35.52     58.82 o
   2  10   1       63.16      127.64     89.50 o
   3  10   1        0.44      -50.12    173.13 o
   4  10   1      277.02      263.17    133.72 o
   5  10   1       30.52       -6.93    159.73 o
   6  10   1       44.82       85.44    203.64 o
   1  11   1      214.94       53.87    108.86 o
   2  11   1       76.69      123.82    129.28 o
   3  11   1      370.17      626.52    173.58 o
   4  11   1        3.17     -111.66    177.39 o
   5  11   1      346.67      208.43    239.66 o
   0  12   1      725.46      582.71    217.92 o
   1  12   1      157.92      487.03    115.29 o
   2  12   1      276.35      568.68    325.58 o
   3  12   1      506.82      263.26    172.08 o
   4  12   1        0.26      208.37    242.90 o
   5  12   1      251.28      145.19    290.42 o
   1  13   1     6012.31     5834.52    253.19 o
   2  13   1      207.10       38.48    192.80 o
   3  13   1     5485.35     4803.99    480.68 o
   4  13   1      142.29      159.30    236.82 o
   0  14   1      325.84      171.90    293.25 o
   1  14   1       13.96      268.97    153.82 o
   2  14   1        0.43     -193.09    233.79 o
   1   0   2      593.71       62.19     61.36 o
   2   0   2   106279.33   106489.39   1929.76 o
   3   0   2     1771.90     1730.55    101.18 o
   4   0   2   129969.30   130552.46   2377.91 o
   5   0   2       28.58      122.84    144.19 o
   6   0   2    39313.55    39834.71   1002.79 o
   7   0   2      885.19      859.75    183.66 o
   8   0   2     1316.92     1366.85    253.44 o
   1   1   2     3550.98     3702.19     77.08 o
   2   1   2     1037.06      701.32     48.90 o
   3   1   2     1671.43     1579.22     76.38 o
   4   1   2     2326.82     2103.13     90.22 o
   5   1   2     2887.07     2728.62    114.43 o
   6   1   2     1039.97     1449.06    119.18 o
   7   1   2      676.54      694.01    184.18 o
   8   1   2      345.00      494.87    236.65 o
   0   2   2    96553.65   102382.33   1137.76 o
   1   2   2       15.98       71.89     40.50 o
   2   2   2    22074.67    22712.95    256.86 o
   3   2   2     1397.52     1283.27     57.44 o
   4   2   2       53.25      133.06     51.81 o
   5   2   2      593.60      673.93     73.97 o
   6   2   2       11.57      183.65     93.24 o
   7   2   2       10.07       50.82    110.25 o
   8   2   2      879.15      657.55    199.29 o
   1   3   2       95.41      423.77     32.55 o
   2   3   2     1018.26     1068.25     76.36 o
   3   3   2      675.38      762.78     67.36 o
   4   3   2      699.10      734.43     74.03 o
   5   3   2      481.66      467.19     94.04 o
   6   3   2       21.03      -19.88     77.59 o
   7   3   2       17.08      219.54    137.70 o
   8   3   2       11.66       32.39    162.87 o
   0   4   2    26128.31    26306.17    452.39 o
   1   4   2     2918.26     2837.67     69.88 o
   2   4   2    29723.07    28867.33    382.48 o
   3   4   2     4939.21     4836.36    171.35 o
   4   4   2    23600.02    22714.65    480.78 o
   5   4   2      245.55      282.96     87.83 o
   6   4   2     7930.54     8117.75    325.98 o
   7   4   2      235.88       82.76    162.80 o
   8   4   2      773.51     2004.32   1677.22 o
   1   5   2     1006.72     1271.00     56.99 o
   2   5   2     6065.51     5815.06    156.20 o
   3   5   2      203.42      134.32     68.71 o
   4   5   2     4673.57     4671.24    161.64 o
   5   5   2      235.34      327.27    116.84 o
   6   5   2     1192.22     1905.89    369.86 o
   7   5   2      144.57      364.31    191.24 o
   8   5   2      349.31      455.81    231.91 o
   0   6   2    75760.02    77947.77   1312.45 o
   1   6   2     2566.88     3367.66     76.39 o
   2   6   2    45179.46    43886.12    517.14 o
   3   6   2     2157.03     2360.71     99.48 o
   4   6   2    11792.71    11007.58    294.02 o
   5   6   2      202.69      203.94    136.74 o
   6   6   2     3307.69     3634.62    244.32 o
   7   6   2      596.95      655.94    225.35 o
   1   7   2     2857.02     3443.25    118.59 o
   2   7   2     1999.25     2329.40     92.69 o
   3   7   2        0.90      119.15    104.84 o
   4   7   2      140.64       99.32     82.03 o
   5   7   2      127.68      125.76    141.78 o
   6   7   2     1280.50     1441.24    192.71 o
   7   7   2        1.50      279.49    164.80 o
   0   8   2      146.74      293.11     83.84 o
   1   8   2       82.72      117.80     44.25 o
   2   8   2       16.40       46.30     60.61 o
   3   8   2      215.92       88.86    107.47 o
   4   8   2       67.98      114.37    116.07 o
   5   8   2      115.24     -107.36    172.91 o
   6   8   2       55.45       27.96    195.30 o
   7   8   2        0.05      361.66    208.88 o
   1   9   2      321.47      569.40     86.03 o
   2   9   2      223.88      340.43     75.63 o
   3   9   2      156.95      385.92     86.39 o
   4   9   2       35.49      -49.20    151.83 o
   5   9   2      131.98      520.45    163.27 o
   6   9   2      753.61      819.67    187.18 o
   0  10   2    24486.16    25048.30    586.95 o
   1  10   2        9.24       62.25     70.63 o
   2  10   2    13255.95    13089.39    292.85 o
   3  10   2        1.93      263.82    149.69 o
   4  10   2     2559.13     2511.12    379.70 o
   5  10   2       21.91      -86.77    170.27 o
   6  10   2      839.00      797.11    234.04 o
   1  11   2       18.33      289.78     78.51 o
   2  11   2        1.06      302.14     99.48 o
   3  11   2        1.44      -22.60    145.68 o
   4  11   2      247.46      403.70    185.20 o
   5  11   2       10.35       82.36    182.96 o
   0  12   2     5123.71     5182.14    270.71 o
   1  12   2        1.12      124.98    127.78 o
   2  12   2     4122.13     4135.41    260.85 o
   3  12   2       56.60       99.40    196.61 o
   4  12   2     2244.08     2003.34    217.59 o
   5  12   2      229.82      376.39    449.13 o
   1  13   2       47.94       24.32    114.00 o
   2  13   2      676.53      429.83    270.84 o
   3  13   2       26.51      203.26    171.86 o
   4  13   2      280.71      716.95    230.58 o
   0  14   2     2359.75     2665.80    399.81 o
   1  14   2       38.58      -57.52    219.81 o
   2  14   2      761.40     1127.12    228.53 o
   1   1   3    21137.40    20587.26    225.35 o
   2   1   3     4925.48     6308.95    126.14 o
   3   1   3    23359.29    23099.80    400.63 o
   4   1   3      440.85      475.40     58.32 o
   5   1   3    10825.57    10518.86    241.14 o
   6   1   3     1207.05     1575.29    146.52 o
   7   1   3     1134.62     1050.97    149.74 o
   8   1   3     1153.06      978.67    184.58 o
   0   2   3      404.46      328.83     27.41 o
   1   2   3     1602.59     1383.62     47.74 o
   2   2   3      699.42      578.80     43.20 o
   3   2   3     7719.10     7125.21    161.27 o
   4   2   3      999.57     1024.16     74.80 o
   5   2   3     3287.32     3418.39    172.17 o
   6   2   3       79.07      -33.95     91.06 o
   7   2   3      233.47      359.83    126.25 o
   8   2   3       50.54      362.03    198.85 o
   1   3   3    58595.62    59085.15    637.46 o
   2   3   3     1133.45      989.03     62.47 o
   3   3   3    52671.56    50057.89    581.35 o
   4   3   3       54.92      107.73     54.90 o
   5   3   3    30838.32    30326.30    499.58 o
   6   3   3        0.99      133.37    120.71 o
   7   3   3     7930.15     8173.90    312.44 o
   8   3   3      106.58      340.31    198.16 o
   0   4   3     1885.36     2285.85    104.56 o
   1   4   3       63.21      186.81     42.52 o
   2   4   3     2949.48     3111.43     66.15 o
   3   4   3      310.83      238.20     44.76 o
   4   4   3     2177.87     2075.28    171.50 o
   5   4   3     2127.15     1893.63    115.98 o
   6   4   3      217.82      358.33    112.65 o
   7   4   3     1734.17     2057.95    237.27 o
   8   4   3        1.63      -33.38    237.09 o
   1   5   3    23298.19    25028.57    347.72 o
   2   5   3     5164.82     5088.29    128.50 o
   3   5   3      153.54      135.69     56.44 o
   4   5   3     1574.09     2060.16    146.74 o
   5   5   3      726.39      812.27    155.26 o
   6   5   3       95.61      350.19    179.26 o
   7   5   3      136.61      -83.83    152.03 o
   8   5   3       93.62      425.88    295.88 o
   0   6   3     8552.31     9237.63    224.04 o
   1   6   3      488.01      509.01     36.44 o
   2   6   3     2997.49     3424.22    135.34 o
   3   6   3     1061.49     1011.95     78.85 o
   4   6   3        1.52       40.89    132.78 o
   5   6   3      137.99      202.01    123.25 o
   6   6   3      156.25      397.41    126.67 o
   7   6   3        4.69       89.07    200.36 o
   1   7   3    41424.02    41017.02    457.83 o
   2   7   3      477.72      471.65     75.49 o
   3   7   3    15231.35    14913.00    282.00 o
   4   7   3       87.89      168.27    114.10 o
   5   7   3     5176.52     5550.64    246.13 o
   6   7   3       20.56      193.83    149.97 o
   7   7   3     2693.18     3631.99    460.37 o
   0   8   3       17.71      262.39     76.90 o
   1   8   3       14.20       83.24     64.23 o
   2   8   3      978.92     1236.41     97.75 o
   3   8   3      170.71      131.70     86.89 o
   4   8   3     3991.08     3720.59    190.45 o
   5   8   3     1564.56     2170.40    487.03 o
   6   8   3     1237.92     1103.12    199.70 o
   7   8   3     1260.55     1441.53    209.92 o
   1   9   3    24956.13    25410.06    355.62 o
   2   9   3     2461.57     2113.44    171.45 o
   3   9   3    12533.14    12646.41    314.21 o
   4   9   3      503.59      728.28    138.74 o
   5   9   3     4303.68     4187.40    262.64 o
   6   9   3      307.06      390.17    342.62 o
   0  10   3      177.86      233.84    220.69 o
   1  10   3       33.67        7.86     56.04 o
   2  10   3      340.23      707.72    159.78 o
   3  10   3      148.23      254.74    126.08 o
   4  10   3      513.61     1186.95    203.81 o
   5  10   3       36.41       45.14    288.74 o
   6  10   3      212.76      329.94    244.22 o
   1  11   3      791.74      824.82    148.69 o
   2  11   3     1382.23     1623.65    284.94 o
   3  11   3      306.77      694.61    144.77 o
   4  11   3      475.99      854.60    238.26 o
   5  11   3       29.64      263.35    213.11 o
   0  12   3      151.89      486.71    152.48 o
   1  12   3       10.55       93.42     97.34 o
   2  12   3      315.88      271.21    152.92 o
   3  12   3        0.99      322.39    202.58 o
   4  12   3     2533.68     1657.14    255.73 o
   5  12   3      180.71     -338.92    242.40 o
   1  13   3     8988.48     8605.67    325.72 o
   2  13   3      440.20      100.66    178.48 o
   3  13   3     3056.13     3348.97    326.77 o
   4  13   3       37.29     -144.66    204.34 o
   0  14   3      156.37     -271.77    329.95 o
   1  14   3       99.80      607.76    178.48 o
   2  14   3      101.58      -32.83    171.59 o
   1   0   4     7488.77     8470.89    152.65 o
   2   0   4    90029.52    88782.99   1584.60 o
   3   0   4     5234.91     5836.38    225.25 o
   4   0   4    60032.41    58853.20   1163.60 o
   5   0   4      585.85      536.24    140.02 o
   6   0   4    11648.58    12578.90    500.25 o
   7   0   4     2245.37     2380.61    252.12 o
   8   0   4     1682.98      892.72    295.80 o
   1   1   4    46433.86    48816.59    475.86 o
   2   1   4    23347.25    24045.89    279.88 o
   3   1   4     6229.85     6023.20    119.07 o
   4   1   4     3549.53     3501.52    114.52 o
   5   1   4      246.85      273.05     74.25 o
   6   1   4      263.09      258.75     93.45 o
   7   1   4      278.07      420.41    134.04 o
   8   1   4      514.54      461.04    169.24 o
   0   2   4     4124.80     4602.75    148.45 o
   1   2   4      561.07      762.29     29.99 o
   2   2   4    15867.27    16152.88    245.66 o
   3   2   4      708.08      971.94     60.85 o
   4   2   4    15547.33    15813.16    279.18 o
   5   2   4       13.89      146.07     67.60 o
   6   2   4     2834.71     2722.91    185.11 o
   7   2   4        2.71      216.81    171.51 o
   8   2   4       37.65      125.46    153.61 o
   1   3   4     5413.22     5806.20     94.46 o
   2   3   4     1902.14     1849.15     81.47 o
   3   3   4      717.23      928.28     76.40 o
   4   3   4        5.94      147.56     57.13 o
   5   3   4       49.56      239.99     79.41 o
   6   3   4     1105.36     1151.11    125.94 o
   7   3   4        0.84      210.99    132.27 o
   8   3   4      284.00      262.99    335.60 o
   0   4   4    98807.71    99585.69   1338.07 o
   1   4   4     1158.63     1386.68     52.97 o
   2   4   4    48612.73    48923.41    552.52 o
   3   4   4     1105.46     1375.05     78.34 o
   4   4   4     7637.22     7750.76    312.33 o
   5   4   4      580.93      668.37     96.03 o
   6   4   4     1576.60     1787.96    329.14 o
   7   4   4     2255.23     2033.54    177.94 o
   8   4   4     1467.25      460.98    331.79 o
   1   5   4     1077.64     1151.74     57.77 o
   2   5   4       20.54       80.48     43.84 o
   3   5   4     3569.17     3327.88    165.80 o
   4   5   4      231.47      351.11    131.92 o
   5   5   4     2277.07     2256.14    155.35 o
   6   5   4     1535.77     1964.71    210.63 o
   7   5   4      392.47      586.56    184.86 o
   8   5   4     1925.95     1905.43    631.79 o
   0   6   4    35617.70    36680.23    627.90 o
   1   6   4     4323.77     4255.76     95.62 o
   2   6   4    34726.34    33952.51    441.62 o
   3   6   4     6210.89     5847.80    163.43 o
   4   6   4    20878.29    20265.27    407.81 o
   5   6   4        1.16      247.52    275.49 o
   6   6   4     6066.21     6044.25    322.14 o
   7   6   4      920.79      507.79    352.29 o
   1   7   4      138.79      288.82     36.07 o
   2   7   4     1169.00     1313.42     80.60 o
   3   7   4     1527.32     1419.23    100.99 o
   4   7   4      921.25      668.54    240.37 o
   5   7   4     1901.78     1709.54    154.52 o
   6   7   4      174.81      321.98    143.26 o
   7   7   4       59.25      199.43    162.36 o
   0   8   4       40.75      343.36    111.22 o
   1   8   4       24.42       98.89     48.83 o
   2   8   4       52.09      134.59     68.34 o
   3   8   4       40.10      241.41    102.86 o
   4   8   4       41.76      132.79    137.10 o
   5   8   4        1.04       57.28    117.03 o
   6   8   4       35.43      171.45    427.43 o
   7   8   4       24.65     -281.04    187.36 o
   1   9   4      467.90      653.16    110.72 o
   2   9   4     2170.89     2108.44    112.27 o
   3   9   4     1047.62     1210.83    151.16 o
   4   9   4      796.38      717.80    208.16 o
   5   9   4      938.88     1185.33    237.93 o
   6   9   4        0.97       46.98    232.20 o
   0  10   4     1248.32     1329.22    114.74 o
   1  10   4      107.19      140.49     72.39 o
   2  10   4     7871.30     7835.77    222.58 o
   3  10   4      432.75      561.29    122.28 o
   4  10   4    17611.12    18415.13    588.84 o
   5  10   4      180.46     -138.57    395.71 o
   6  10   4     5779.60     4876.23    854.99 o
   1  11   4      265.29      282.26     91.32 o
   2  11   4     5569.43     5051.62    273.26 o
   3  11   4       71.32      216.44    140.46 o
   4  11   4     1864.98     1713.60    258.13 o
   5  11   4       30.91      406.31    174.10 o
   0  12   4     3952.46     4104.43    348.39 o
   1  12   4       67.14        4.35     90.16 o
   2  12   4     4691.19     4995.03    370.92 o
   3  12   4      208.60      351.81    241.78 o
   4  12   4     3278.38     4277.48    366.90 o
   1  13   4      513.77      456.51    137.74 o
   2  13   4       67.76      161.28    315.56 o
   3  13   4        0.76      192.37    179.96 o
   4  13   4       72.32      107.59    210.06 o
   0  14   4      290.04      -76.85    237.32 o
   1  14   4      443.32      624.82    176.87 o
   2  14   4      350.63      682.69    203.41 o
   1   1   5    82171.89    84728.42    860.41 o
   2   1   5     3304.57     4313.56     86.10 o
   3   1   5    17496.67    17484.60    303.45 o
   4   1   5        8.75      101.58     49.43 o
   5   1   5     2617.13     2720.66    115.79 o
   6   1   5      530.05      606.42    111.70 o
   7   1   5     1578.73     1836.89    207.79 o
   8   1   5       99.35      262.69    177.12 o
   0   2   5     9616.91    10890.06    180.27 o
   1   2   5      741.78     1043.68     37.05 o
   2   2   5     3274.45     3332.66     91.03 o
   3   2   5      212.45      352.75     52.04 o
   4   2   5     1769.55     1498.72     78.52 o
   5   2   5     1805.05     1869.50    143.32 o
   6   2   5     1252.51      992.98    131.38 o
   7   2   5     3102.83     3498.29    203.60 o
   8   2   5      314.28      447.17    186.26 o
   1   3   5    97759.91    97990.27   1059.11 o
   2   3   5     1293.98     1044.49     54.13 o
   3   3   5    33065.81    31907.54    399.18 o
   4   3   5     2347.41     2346.86    112.64 o
   5   3   5    10065.17    10162.01    297.17 o
   6   3   5      480.74      371.81    164.71 o
   7   3   5     4528.75     4661.29    299.57 o
   8   3   5        2.00      -51.21    322.48 o
   0   4   5    11747.77    12553.14    243.38 o
   1   4   5     1990.43     1959.43     56.45 o
   2   4   5     3849.72     3515.89     77.87 o
   3   4   5     5504.67     5166.66    148.11 o
   4   4   5     1043.03     1023.25    115.00 o
   5   4   5     1949.03     1980.26    149.41 o
   6   4   5     1180.41     1374.06    139.58 o
   7   4   5       74.82        7.27    123.09 o
   8   4   5      603.89      794.96    302.71 o
   1   5   5       27.25      165.81     50.51 o
   2   5   5      613.31      691.02     58.99 o
   3   5   5     6391.95     6355.94    189.77 o
   4   5   5        6.19      265.62    104.33 o
   5   5   5     7179.83     8611.97    317.94 o
   6   5   5      660.72      822.67    145.71 o
   7   5   5      652.96      863.06    226.02 o
   8   5   5      394.71      837.78    380.68 o
   0   6   5     1931.75     1969.76    128.47 o
   1   6   5        6.51      104.89     49.19 o
   2   6   5     1532.53     1641.71     81.78 o
   3   6   5      147.45      159.25     77.06 o
   4   6   5     1073.41     1441.22    229.72 o
   5   6   5      539.17      518.02    165.89 o
   6   6   5      578.62      525.85    166.03 o
   7   6   5      473.71      816.92    193.91 o
   1   7   5    16377.20    15021.51    223.00 o
   2   7   5      133.78      228.47     84.64 o
   3   7   5    19560.42    18949.58    353.42 o
   4   7   5       22.74      -85.39    100.76 o
   5   7   5    11808.97    12396.28    444.74 o
   6   7   5      217.61      185.71    187.10 o
   7   7   5     2408.91     2208.17    257.23 o
   0   8   5    15435.65    16561.27    462.47 o
   1   8   5     1707.54     1690.11     64.83 o
   2   8   5     6769.94     6834.26    191.96 o
   3   8   5     4780.42     4745.93    176.94 o
   4   8   5      862.18      728.88    127.79 o
   5   8   5      828.03      355.56    133.22 o
   6   8   5      365.60      446.82    192.33 o
   7   8   5        6.80     -141.99    318.90 o
   1   9   5     9686.10     9438.29    197.28 o
   2   9   5     1952.08     1996.05    102.22 o
   3   9   5    11437.36    10490.81    404.77 o
   4   9   5      102.31      249.76    125.72 o
   5   9   5     7260.32     6923.22    400.71 o
   6   9   5      644.80      802.57    215.57 o
   0  10   5     3655.36     3734.31    222.75 o
   1  10   5        3.59      -35.46     71.19 o
   2  10   5      943.18     1032.95    122.10 o
   3  10   5        5.68      -32.73     94.00 o
   4  10   5       20.97      737.02    197.02 o
   5  10   5      191.11      429.19    255.53 o
   6  10   5        6.55       53.53    298.87 o
   1  11   5      242.21      161.14    108.64 o
   2  11   5      300.24      305.20    105.73 o
   3  11   5      154.05      317.29    274.65 o
   4  11   5       28.23     -302.99    236.06 o
   5  11   5       68.72     -398.28    273.48 o
   0  12   5     5953.07     6147.71    284.15 o
   1  12   5       64.76       84.76    128.91 o
   2  12   5     2224.30     2364.86    193.48 o
   3  12   5      356.69      493.76    259.91 o
   4  12   5       20.02       75.77    236.62 o
   1  13   5     1998.55     2285.78    176.96 o
   2  13   5        0.12       -3.85    258.66 o
   3  13   5     4370.96     4548.30    302.75 o
   0  14   5      118.04      257.37    230.26 o
   1  14   5       25.01      414.74    277.79 o
   2  14   5       72.73       54.40    257.14 o
   0   0   6   108929.07   100962.05   2488.40 o
   1   0   6     4414.85     4152.93    108.92 o
   2   0   6    57112.99    55991.41   1038.72 o
   3   0   6     4600.96     4354.83    165.29 o
   4   0   6    18611.73    18705.20    475.37 o
   5   0   6      321.03      439.75    231.71 o
   6   0   6     6744.29     6998.11    307.43 o
   7   0   6        2.69      -70.20    181.07 o
   8   0   6     2410.03     1752.50    367.81 o
   1   1   6    26083.44    27586.43    293.99 o
   2   1   6     4291.50     4381.01     80.37 o
   3   1   6    17060.17    16594.70    345.10 o
   4   1   6     3093.73     2825.35     94.70 o
   5   1   6     4998.97     4884.29    222.10 o
   6   1   6     1186.29     1172.15    117.92 o
   7   1   6      722.18     1002.05    163.23 o
   8   1   6      626.54      598.00    213.88 o
   0   2   6     5489.44     6104.36    160.08 o
   1   2   6      517.38      653.42     36.85 o
   2   2   6    12764.14    12763.65    166.09 o
   3   2   6     2095.88     2595.36    119.84 o
   4   2   6    12563.79    12640.18    256.63 o
   5   2   6      278.17      297.62     64.67 o
   6   2   6     3041.99     2858.82    211.50 o
   7   2   6      182.59      147.96    179.84 o
   8   2   6      186.73       75.69    214.53 o
   1   3   6     2005.38     2201.93     71.49 o
   2   3   6      167.53      187.75     29.84 o
   3   3   6     2493.62     2662.75     71.75 o
   4   3   6      269.31      422.92     97.60 o
   5   3   6     5452.45     5436.62    154.49 o
   6   3   6       67.21      -89.41    140.54 o
   7   3   6      951.04      834.47    145.35 o
   8   3   6        0.48      186.57    217.83 o
   0   4   6    34480.77    33243.68    613.63 o
   1   4   6     5618.15     6060.87    108.11 o
   2   4   6    28618.23    27269.42    344.02 o
   3   4   6     8726.85     8419.24    274.90 o
   4   4   6    17371.07    16961.66    329.69 o
   5   4   6      247.45      327.08     99.54 o
   6   4   6     6380.34     6695.78    242.26 o
   7   4   6      150.42      -23.97    136.32 o
   8   4   6     1117.08      873.89    254.14 o
   1   5   6    10168.63    10533.77    196.66 o
   2   5   6      307.41      424.60     64.21 o
   3   5   6     8957.97     9023.42    250.85 o
   4   5   6     1435.97     1339.31    121.35 o
   5   5   6     2911.84     3114.93    295.53 o
   6   5   6     1094.09     1495.71    300.41 o
   7   5   6      426.88     1029.62    222.21 o
   8   5   6      281.48      214.95    256.32 o
   0   6   6    48938.76    47667.88    770.92 o
   1   6   6      131.09      380.53     64.14 o
   2   6   6    30719.45    30283.50    438.20 o
   3   6   6      311.70      368.16     89.99 o
   4   6   6    11017.90    10685.44    284.63 o
   5   6   6      185.39      187.92    125.45 o
   6   6   6     3679.51     3781.63    415.18 o
   7   6   6     1188.74      667.66    229.79 o
   1   7   6     2561.16     2472.39     91.38 o
   2   7   6        0.28       68.36     70.82 o
   3   7   6      285.83      290.71    156.06 o
   4   7   6      423.45      388.88    113.14 o
   5   7   6      111.18      450.59    174.58 o
   6   7   6      979.58      827.05    299.03 o
   7   7   6        6.18      280.27    302.01 o
   0   8   6      596.10      705.74     86.16 o
   1   8   6        0.25       63.31     60.00 o
   2   8   6      123.86      320.76     97.33 o
   3   8   6        6.64      243.30    119.24 o
   4   8   6        1.86      288.89    122.98 o
   5   8   6        0.03       69.74    184.51 o
   6   8   6       76.18      436.24    196.57 o
   7   8   6        2.12      197.38    415.74 o
   1   9   6     6427.74     6044.04    193.38 o
   2   9   6      449.77      590.96     91.43 o
   3   9   6      340.44      244.26    138.70 o
   4   9   6      340.82      372.97    113.19 o
   5   9   6      220.52      233.84    237.39 o
   6   9   6       84.71        6.10    330.59 o
   0  10   6    17008.74    16456.51    398.86 o
   1  10   6      332.16      359.43     88.64 o
   2  10   6    12025.14    12059.60    284.30 o
   3  10   6      461.28      586.30    109.98 o
   4  10   6     4860.20     5058.95    250.67 o
   5  10   6      224.36      108.58    178.59 o
   6  10   6     1693.19     1382.20    287.99 o
   1  11   6     1925.68     2470.51    145.22 o
   2  11   6      135.44      242.59     87.55 o
   3  11   6      943.97     1049.02    139.29 o
   4  11   6       12.23      -28.07    192.38 o
   5  11   6      148.60      199.98    249.87 o
   0  12   6     4027.17     3608.17    256.05 o
   1  12   6      111.98      149.57    121.82 o
   2  12   6     3756.28     3487.48    194.03 o
   3  12   6      307.30      199.09    219.36 o
   4  12   6     2525.66     2424.73    338.56 o
   1  13   6       21.96      147.61    190.06 o
   2  13   6      235.70      552.77    148.11 o
   3  13   6       93.66      -31.89    185.37 o
   0  14   6      550.57      492.86    208.27 o
   1  14   6      853.49      747.04    177.48 o
   2  14   6      269.52      261.52    317.23 o
   1   1   7    23787.60    23484.19    302.56 o
   2   1   7      648.62      656.70     54.35 o
   3   1   7    25108.27    24491.06    451.36 o
   4   1   7      193.82      193.24     75.73 o
   5   1   7    13955.40    14219.61    267.48 o
   6   1   7        6.06      -14.15     96.63 o
   7   1   7     3112.61     3126.99    181.60 o
   8   1   7       11.36     -168.63    225.40 o
   0   2   7    35065.97    36175.54    563.73 o
   1   2   7     4468.42     4987.01    128.31 o
   2   2   7    15146.08    14004.61    230.89 o
   3   2   7     7181.48     6873.95    123.99 o
   4   2   7     2977.95     2453.72    121.85 o
   5   2   7     1177.46     1330.99    101.56 o
   6   2   7     1386.03     1369.64    125.06 o
   7   2   7       84.77      569.76    213.71 o
   8   2   7      637.21      626.06    177.87 o
   1   3   7    49694.95    47667.65    590.73 o
   2   3   7      251.56      316.54     22.29 o
   3   3   7    45018.53    45432.65    676.87 o
   4   3   7      878.71      933.15    113.62 o
   5   3   7    16173.39    16462.77    362.40 o
   6   3   7     2210.24     2256.24    157.72 o
   7   3   7     2226.87     2607.43    312.58 o
   8   3   7      442.05      166.98    277.16 o
   0   4   7    11883.98    12123.26    262.92 o
   1   4   7       12.46       26.96     35.75 o
   2   4   7     6318.80     5657.97    102.66 o
   3   4   7       24.19       71.90     44.63 o
   4   4   7     1932.38     2066.40    154.96 o
   5   4   7      354.40      355.64    104.56 o
   6   4   7     1398.04     1278.60    207.75 o
   7   4   7     1098.69     1178.70    170.54 o
   8   4   7      839.78      721.11    222.49 o
   1   5   7    13478.68    13853.26    199.33 o
   2   5   7      290.19      307.36     39.56 o
   3   5   7     1287.78     1591.42    107.83 o
   4   5   7      253.45      193.62    103.46 o
   5   5   7       56.64       86.37     96.99 o
   6   5   7      106.97      662.66    173.18 o
   7   5   7      100.97      643.22    268.99 o
   8   5   7        2.08      158.20    191.65 o
   0   6   7     4164.41     4450.15    189.18 o
   1   6   7     1073.75     1196.18     75.34 o
   2   6   7     1791.15     1931.31    118.73 o
   3   6   7     2782.00     2881.42    124.55 o
   4   6   7      316.22      547.49    100.92 o
   5   6   7      402.26      720.51    224.08 o
   6   6   7      150.10      145.37    130.52 o
   7   6   7        0.56      407.90    284.27 o
   1   7   7    19302.00    17842.12    273.32 o
   2   7   7      166.66      194.24     61.33 o
   3   7   7    12906.75    12602.93    281.53 o
   4   7   7      511.83      397.06    118.30 o
   5   7   7     4682.04     4844.37    341.32 o
   6   7   7      298.98       47.64    298.31 o
   7   7   7     1217.92      644.37    270.46 o
   0   8   7    16176.79    16986.98    351.71 o
   1   8   7      416.38      292.72     51.78 o
   2   8   7    10763.79    10769.65    229.90 o
   3   8   7      585.33      552.51    167.27 o
   4   8   7     4131.18     4162.15    186.07 o
   5   8   7      544.94      633.73    147.91 o
   6   8   7     1415.27     1133.19    217.72 o
   7   8   7     2864.35     2645.92    292.30 o
   1   9   7    18891.22    18434.37    311.18 o
   2   9   7      210.50      252.94    108.09 o
   3   9   7     4802.29     4977.23    228.95 o
   4   9   7        1.69      227.35    141.23 o
   5   9   7      384.69      361.07    133.54 o
   6   9   7      247.69     -104.35    257.58 o
   0  10   7       41.05      248.99    107.82 o
   1  10   7      307.42      404.58     82.33 o
   2  10   7      164.11      394.68     97.21 o
   3  10   7      746.08      707.78    111.44 o
   4  10   7      303.03      355.51    142.77 o
   5  10   7      184.51      464.58    195.57 o
   6  10   7      127.16      -45.60    214.39 o
   1  11   7      382.97      535.99    115.88 o
   2  11   7       55.32      146.20     96.00 o
   3  11   7        3.42       99.42    164.52 o
   4  11   7        1.99       -3.59    155.60 o
   5  11   7       29.54      114.54    205.50 o
   0  12   7     1594.03     1400.65    263.80 o
   1  12   7       43.62       83.76    122.28 o
   2  12   7     1233.51     1252.72    148.43 o
   3  12   7       22.37      232.14    152.61 o
   4  12   7      831.33      753.70    243.74 o
   1  13   7    10191.90     9203.22    383.46 o
   2  13   7        0.25      316.08    164.59 o
   3  13   7     1757.68     1470.85    254.45 o
   0  14   7     1091.49      362.53    285.28 o
   1  14   7       62.39      -88.88    175.19 o
   2  14   7      602.36      578.09    241.25 o
   0   0   8    92374.09    85710.62   2257.15 o
   1   0   8      204.29      188.51     78.47 o
   2   0   8    38166.61    36793.02    931.66 o
   3   0   8      448.43      497.94    125.22 o
   4   0   8     9803.34     9813.38    285.81 o
   5   0   8      803.69     1019.61    117.09 o
   6   0   8     4738.58     5243.64    254.19 o
   7   0   8     1429.38     1523.44    234.59 o
   8   0   8     1652.97     1981.65    355.72 o
   1   1   8    29418.10    29208.81    334.43 o
   2   1   8     2473.32     2681.78     74.88 o
   3   1   8    15690.90    14936.45    279.76 o
   4   1   8     1099.07     1121.54     73.70 o
   5   1   8     4319.25     4150.81    140.59 o
   6   1   8     3786.33     3453.66    164.30 o
   7   1   8      876.60     1020.56    163.36 o
   8   1   8      973.84     1132.10    229.14 o
   0   2   8    30743.68    31926.09    493.31 o
   1   2   8      861.33      901.51     32.58 o
   2   2   8     9299.15     9095.62    158.19 o
   3   2   8     1433.25     1500.18     88.69 o
   4   2   8      990.31     1032.16     69.37 o
   5   2   8       25.08      184.82    111.30 o
   6   2   8     1394.19     1638.64    181.46 o
   7   2   8       65.41      210.20    207.34 o
   8   2   8     1452.71     1328.71    310.55 o
   1   3   8    14946.91    15874.35    244.98 o
   2   3   8      724.93      993.46     66.13 o
   3   3   8       10.67      185.36     53.20 o
   4   3   8       16.69        7.61     73.77 o
   5   3   8      777.10      848.34    132.63 o
   6   3   8      177.54      140.01    104.40 o
   7   3   8       50.52      217.08    150.16 o
   8   3   8       43.34     -141.46    206.14 o
   0   4   8    23013.38    21871.11    475.75 o
   1   4   8     2328.99     2625.60     67.86 o
   2   4   8    17810.77    17115.15    259.21 o
   3   4   8     1512.85     1439.18     69.92 o
   4   4   8    10737.66    10881.59    263.03 o
   5   4   8     1193.57     1382.55    124.75 o
   6   4   8     4462.10     4528.65    386.93 o
   7   4   8     2241.46     2139.86    216.39 o
   8   4   8      770.63      573.84    380.32 o
   1   5   8    38659.91    39483.44    489.37 o
   2   5   8        3.34       79.32     45.27 o
   3   5   8     9392.70     9324.79    221.22 o
   4   5   8     1504.55     1552.52    166.77 o
   5   5   8     1856.52     2125.91    273.25 o
   6   5   8     1875.48     1801.62    161.23 o
   7   5   8     1183.43      845.52    247.88 o
   0   6   8    30370.69    30146.07    561.69 o
   1   6   8        0.75       41.83     65.05 o
   2   6   8    22822.73    23088.65    398.70 o
   3   6   8      312.43      477.53     84.31 o
   4   6   8    12449.86    12415.03    344.48 o
   5   6   8      714.74      973.00    122.63 o
   6   6   8     5633.37     5531.78    263.89 o
   7   6   8      296.64      371.68    261.83 o
   1   7   8       42.30      168.15     64.05 o
   2   7   8      749.40      876.71     87.91 o
   3   7   8     1318.52     1476.56    116.82 o
   4   7   8      771.23      942.90    137.09 o
   5   7   8     3139.38     3405.62    737.98 o
   6   7   8      151.08      150.28    143.49 o
   7   7   8      685.79      789.81    317.07 o
   0   8   8     1352.01     1265.79     97.89 o
   1   8   8      209.58      287.92     66.41 o
   2   8   8      472.81      601.12    101.31 o
   3   8   8      444.97      391.19    151.67 o
   4   8   8        1.86       62.92    119.67 o
   5   8   8        9.82       13.74    144.98 o
   6   8   8        2.62      -76.91    231.59 o
   7   8   8      344.05      396.80    395.70 o
   1   9   8       20.90      167.14     72.49 o
   2   9   8      225.43      526.11     95.23 o
   3   9   8     2453.18     2808.01    174.41 o
   4   9   8       11.16       70.48    134.34 o
   5   9   8     3642.85     4025.61    308.86 o
   6   9   8      343.50      481.26    331.38 o
   0  10   8    31584.75    30515.50    646.67 o
   1  10   8     1722.77     1435.46    111.12 o
   2  10   8    12969.49    12866.95    280.40 o
   3  10   8     3667.51     3114.70    295.67 o
   4  10   8      821.55      842.33    206.99 o
   5  10   8       73.45       51.48    257.12 o
   6  10   8      333.00      523.37    412.40 o
   1  11   8     2309.42     2637.50    143.63 o
   2  11   8      237.16      113.99    115.32 o
   3  11   8     3594.24     3769.75    217.44 o
   4  11   8       66.35       72.34    160.26 o
   5  11   8     2340.62     2773.35    285.90 o
   0  12   8     5199.10     4408.90    304.84 o
   1  12   8      272.97      417.97    110.94 o
   2  12   8     3170.72     2970.32    179.68 o
   3  12   8      734.19      757.20    206.13 o
   4  12   8     1351.41     1019.46    313.89 o
   1  13   8       36.04      140.89    149.59 o
   2  13   8       32.91      -70.71    138.76 o
   3  13   8       26.38     -147.16    212.56 o
   0  14   8       88.76     -250.92    252.16 o
   1  14   8      671.82      902.23    245.50 o
   2  14   8      125.15      227.39    220.54 o
   1   1   9    35658.07    35938.24    546.94 o
   2   1   9      588.97      650.58     41.27 o
   3   1   9    12262.02    12856.14    198.84 o
   4   1   9      253.22      241.07     68.13 o
   5   1   9     2603.61     2559.30    117.79 o
   6   1   9      199.41      364.26    100.57 o
   7   1   9     1038.01      790.57    162.25 o
   8   1   9      107.32      298.19    292.93 o
   0   2   9    24165.30    23362.86    381.84 o
   1   2   9      678.69      704.99     35.32 o
   2   2   9    25757.46    25293.78    348.63 o
   3   2   9      236.08      242.90     56.10 o
   4   2   9    12690.47    12257.30    218.58 o
   5   2   9     1087.82     1152.15    109.79 o
   6   2   9     2659.83     2665.70    161.61 o
   7   2   9     2706.88     2513.20    308.09 o
   8   2   9      526.78      682.72    220.46 o
   1   3   9    69111.24    69238.45    766.93 o
   2   3   9      593.25      493.84     70.50 o
   3   3   9    28392.32    28470.34    445.63 o
   4   3   9      340.68      358.87     75.23 o
   5   3   9     7876.26     7859.16    280.37 o
   6   3   9      670.90      769.79    131.65 o
   7   3   9     2191.90     2279.76    302.01 o
   8   3   9      936.61      502.83    387.36 o
   0   4   9     3556.58     3042.58    150.27 o
   1   4   9       78.99       68.91     32.84 o
   2   4   9     9397.52     8738.07    196.49 o
   3   4   9      371.65      283.56     40.88 o
   4   4   9     9122.81     8894.15    231.38 o
   5   4   9       62.97      175.98    116.40 o
   6   4   9     1802.39     2075.45    200.17 o
   7   4   9       56.00       29.35    185.91 o
   8   4   9       40.97      188.19    219.85 o
   1   5   9      464.57      620.15     58.78 o
   2   5   9      398.75      582.91     49.33 o
   3   5   9     2259.93     2555.18    153.22 o
   4   5   9       56.85       36.88     83.44 o
   5   5   9     1894.53     1930.56    165.36 o
   6   5   9       40.14       34.43    134.46 o
   7   5   9       70.85     -146.35    203.70 o
   0   6   9      166.27      326.48    114.67 o
   1   6   9     1199.73     1204.52     89.07 o
   2   6   9     1484.52     1353.63    112.21 o
   3   6   9     1916.87     1805.23    109.39 o
   4   6   9     2798.53     2802.33    188.08 o
   5   6   9      170.26       22.98    115.61 o
   6   6   9      575.59      883.93    193.15 o
   7   6   9     1922.43     2474.38    261.31 o
   1   7   9    17066.85    16757.70    278.62 o
   2   7   9      121.68      263.08     64.02 o
   3   7   9     5823.87     5954.32    193.81 o
   4   7   9      186.26       60.77    107.00 o
   5   7   9     1196.59     1449.07    181.77 o
   6   7   9      324.69      162.78    180.54 o
   7   7   9      705.35     1008.95    389.03 o
   0   8   9    12176.30    11900.35    431.56 o
   1   8   9     2114.35     2333.57     99.11 o
   2   8   9    12315.92    12552.88    295.20 o
   3   8   9     6023.98     5771.89    207.62 o
   4   8   9     7791.66     8466.30    283.42 o
   5   8   9     1067.35     1025.70    183.94 o
   6   8   9     2120.56     2597.47    242.94 o
   7   8   9       14.69      158.92    196.70 o
   1   9   9     1568.58     1467.55     88.20 o
   2   9   9     6732.20     6699.12    194.28 o
   3   9   9     7379.71     7148.06    251.64 o
   4   9   9     1718.17     1673.31    157.17 o
   5   9   9     7229.25     6889.49    416.92 o
   6   9   9      229.09      316.70    167.49 o
   0  10   9      204.23      219.64     90.84 o
   1  10   9        3.26       31.24     89.03 o
   2  10   9       41.17      301.91    118.11 o
   3  10   9        2.35       -9.94    118.29 o
   4  10   9      568.65      512.87    156.56 o
   5  10   9       85.76      359.37    180.95 o
   6  10   9      103.50      140.64    195.03 o
   1  11   9      230.71      165.06    101.89 o
   2  11   9     1050.12      947.84    115.56 o
   3  11   9      105.66      290.72    182.94 o
   4  11   9      463.88      301.17    145.08 o
   5  11   9      221.81       15.77    270.94 o
   0  12   9      850.40      879.55    203.44 o
   1  12   9      353.39      238.23    117.00 o
   2  12   9     1154.91     1626.44    161.11 o
   3  12   9      677.13      446.33    167.63 o
   4  12   9     1295.77     1254.28    239.73 o
   1  13   9      815.43     1166.74    270.44 o
   2  13   9       61.59      -99.39    249.02 o
   3  13   9     3118.25     2905.52    290.25 o
   0  14   9     1947.29     1885.94    319.10 o
   1  14   9        1.36       67.11    180.78 o
   0   0  10    44399.04    43262.88   1700.44 o
   1   0  10     4025.05     4031.81    170.29 o
   2   0  10    28062.55    28707.89    512.59 o
   3   0  10    10091.77     9641.67    228.99 o
   4   0  10     9997.90     9876.89    256.35 o
   5   0  10     1927.28     1454.35    143.33 o
   6   0  10     3754.29     3806.13    261.84 o
   7   0  10        6.42     -160.83    400.53 o
   8   0  10     1541.17     1892.77    636.22 o
   1   1  10     8516.37     7741.44    121.07 o
   2   1  10      187.85      189.15     25.83 o
   3   1  10    18976.15    18314.21    267.33 o
   4   1  10     1059.81      942.42     76.35 o
   5   1  10    14551.92    13959.33    280.49 o
   6   1  10     1496.77     1364.20    145.71 o
   7   1  10     2712.91     2613.39    417.37 o
   8   1  10      607.06     1407.91    305.54 o
   0   2  10     8343.47     8604.48    314.82 o
   1   2  10      547.68      589.01     42.93 o
   2   2  10     3920.90     3922.99    140.02 o
   3   2  10     1381.51     1406.51     71.51 o
   4   2  10     1294.44     1197.61     72.14 o
   5   2  10      457.61      482.86     87.59 o
   6   2  10      884.99      999.70    117.47 o
   7   2  10       19.47     -189.62    170.67 o
   8   2  10      512.52      207.05    203.89 o
   1   3  10     1816.65     2246.20     55.34 o
   2   3  10     2009.83     2194.28    107.06 o
   3   3  10     1643.12     1479.45    121.47 o
   4   3  10     1004.84      816.42     91.46 o
   5   3  10     1254.46     1282.20    104.58 o
   6   3  10        0.29     -124.17    196.23 o
   7   3  10      114.21      140.17    137.31 o
   8   3  10      123.43      787.16    287.01 o
   0   4  10    25170.53    25385.04    601.07 o
   1   4  10        7.04      103.87     48.25 o
   2   4  10    13344.63    13010.44    263.42 o
   3   4  10      505.64      558.60     58.41 o
   4   4  10     2119.92     2162.97    126.77 o
   5   4  10      655.43      646.01    153.21 o
   6   4  10      243.83      514.58    169.16 o
   7   4  10       57.85      -12.90    216.70 o
   8   4  10      258.71      216.36    206.26 o
   1   5  10    25324.51    24269.79    297.20 o
   2   5  10     3400.44     3939.50    169.70 o
   3   5  10    15149.64    15127.99    308.28 o
   4   5  10     1279.63     1593.47    115.41 o
   5   5  10     8635.19     8746.23    280.43 o
   6   5  10       87.28      394.52    238.76 o
   7   5  10     3112.52     3183.18    284.46 o
   0   6  10    25394.99    24067.64    490.08 o
   1   6  10       65.51       75.45     58.99 o
   2   6  10    22513.47    22063.15    328.26 o
   3   6  10       60.50       56.47     73.53 o
   4   6  10    13001.05    13595.96    428.40 o
   5   6  10     1217.63     1338.65    143.31 o
   6   6  10     4054.87     2852.42    299.71 o
   7   6  10      651.48      868.98    195.42 o
   1   7  10    17175.99    16467.27    274.20 o
   2   7  10        2.77       -1.64     70.33 o
   3   7  10      255.53      400.48    110.22 o
   4   7  10       73.88       78.78    135.47 o
   5   7  10     1058.99     1018.51    202.43 o
   6   7  10      240.09      366.14    260.63 o
   7   7  10        1.83       20.19    241.11 o
   0   8  10     1484.18     1424.57    107.17 o
   1   8  10     1660.35     1803.60     94.68 o
   2   8  10       27.99       43.92    122.86 o
   3   8  10     3171.47     3142.18    204.84 o
   4   8  10     2296.32     2461.44    162.82 o
   5   8  10        7.75      -55.60    123.33 o
   6   8  10      540.23      884.10    178.97 o
   1   9  10     4851.79     4800.99    166.37 o
   2   9  10      135.82       63.18    123.87 o
   3   9  10     1677.86     1893.62    141.82 o
   4   9  10        2.54      188.76    157.47 o
   5   9  10      243.86      343.99    159.97 o
   6   9  10      203.93      512.83    316.12 o
   0  10  10     1121.37      890.99    115.88 o
   1  10  10      144.92      171.30     83.80 o
   2  10  10     4559.16     4950.83    232.25 o
   3  10  10       89.56      159.01    108.54 o
   4  10  10     9522.65     9392.46    354.83 o
   5  10  10      250.25      426.82    184.20 o
   1  11  10     7354.12     7416.41    246.23 o
   2  11  10      848.24      845.34    120.88 o
   3  11  10     3492.32     3265.01    179.87 o
   4  11  10      618.97      711.87    178.48 o
   5  11  10     1555.55     1236.56    504.68 o
   0  12  10     5628.36     5540.62    390.57 o
   1  12  10       12.66      -31.72    106.65 o
   2  12  10     3238.70     3191.55    204.94 o
   3  12  10       96.03      190.21    133.22 o
   4  12  10      737.40      893.60    184.66 o
   1  13  10      670.76      707.35    148.50 o
   2  13  10      132.91      260.37    188.15 o
   3  13  10       19.07     -238.55    211.42 o
   0  14  10        0.82     -272.36    264.78 o
   1  14  10      290.95     -216.07    169.21 o
   1   1  11     7421.86     7353.29    121.05 o
   2   1  11     2725.62     2859.42     89.65 o
   3   1  11     8936.54     8804.96    160.69 o
   4   1  11     1465.19     1459.81     76.15 o
   5   1  11     5465.42     5603.87    215.14 o
   6   1  11       67.70      331.81    107.33 o
   7   1  11      640.68      956.58    251.50 o
   8   1  11        1.14      411.37    218.24 o
   0   2  11    19041.01    17801.74    348.84 o
   1   2  11     2225.69     2407.72    108.35 o
   2   2  11    25712.80    24857.75    374.14 o
   3   2  11     6748.59     6752.03    139.57 o
   4   2  11    25429.71    25552.27    421.45 o
   5   2  11     1212.48     1382.53    135.56 o
   6   2  11     8381.41     8412.85    264.06 o
   7   2  11       50.52       35.57    206.97 o
   8   2  11      718.16      567.61    252.35 o
   1   3  11    46652.39    46960.26    561.32 o
   2   3  11     5756.97     6314.22    204.94 o
   3   3  11    20782.91    20876.25    352.14 o
   4   3  11     2164.46     2288.60    128.60 o
   5   3  11     9868.22     9935.17    251.10 o
   6   3  11       53.95      147.74    167.65 o
   7   3  11     3476.85     3318.85    278.67 o
   8   3  11      129.80      691.45    370.19 o
   0   4  11    34400.22    33502.30    676.58 o
   1   4  11      206.96      240.32     51.29 o
   2   4  11    18070.42    17313.75    274.52 o
   3   4  11       51.10      210.06     71.83 o
   4   4  11     3725.97     3818.46    211.77 o
   5   4  11      274.62      481.02     99.86 o
   6   4  11      390.94      504.76    184.26 o
   7   4  11      320.04      577.09    281.22 o
   8   4  11      131.18      109.40    236.33 o
   1   5  11     1363.18     1231.34     54.61 o
   2   5  11     1529.04     1602.20     88.25 o
   3   5  11      219.55      283.45     95.46 o
   4   5  11      478.46      434.41     87.90 o
   5   5  11        1.95      256.40    172.72 o
   6   5  11       62.11     -142.02    255.46 o
   7   5  11        3.00      369.07    206.01 o
   0   6  11     4684.41     5133.44    163.47 o
   1   6  11     1134.32     1322.98     86.39 o
   2   6  11     3203.94     3162.72    183.85 o
   3   6  11     2718.04     2742.05    115.87 o
   4   6  11     1169.11      962.88    131.33 o
   5   6  11      197.79      384.86    141.40 o
   6   6  11      326.96      584.95    177.24 o
   7   6  11      200.77       86.01    174.11 o
   1   7  11     3600.18     3407.65    157.49 o
   2   7  11     2274.20     2244.99    132.72 o
   3   7  11     3519.51     3324.14    150.58 o
   4   7  11     1036.87     1142.15    135.21 o
   5   7  11     2901.55     3555.36    263.82 o
   6   7  11       64.16      397.93    255.20 o
   7   7  11     1031.29      767.78    347.29 o
   0   8  11     9873.62     9991.35    279.80 o
   1   8  11      568.81      452.38     72.46 o
   2   8  11    10812.92    11578.14    326.27 o
   3   8  11      346.86      348.94    115.71 o
   4   8  11     8180.74     8176.60    281.76 o
   5   8  11      862.15      679.84    167.75 o
   6   8  11     2761.36     2326.10    385.69 o
   1   9  11    11109.29    10852.07    293.04 o
   2   9  11     1071.86      944.82    136.43 o
   3   9  11     2442.11     2608.33    241.17 o
   4   9  11        6.02      -58.98    115.97 o
   5   9  11      464.02      244.29    249.39 o
   6   9  11     1884.39     3014.65    663.22 o
   0  10  11     1271.58     1224.09    140.09 o
   1  10  11        0.94       41.17     99.23 o
   2  10  11      387.60      661.76    108.53 o
   3  10  11       94.72      430.72    161.26 o
   4  10  11        5.59      440.20    190.03 o
   5  10  11      215.77      435.46    296.01 o
   1  11  11       52.98       45.63     96.39 o
   2  11  11      742.38      767.67    149.79 o
   3  11  11        3.46      143.58    151.14 o
   4  11  11       72.98      171.11    193.49 o
   5  11  11       81.96     -231.13    234.55 o
   0  12  11     4258.28     3641.55    329.42 o
   1  12  11      158.97      336.80    115.18 o
   2  12  11     2509.23     2753.00    260.68 o
   3  12  11      290.87      241.73    215.00 o
   4  12  11      416.15      366.59    260.71 o
   1  13  11     2761.92     2348.10    200.12 o
   2  13  11       60.16      211.17    126.34 o
   3  13  11     1029.71     1164.77    180.81 o
   0  14  11     1540.62     1730.88    304.29 o
   1  14  11      144.24      156.88    186.50 o
   0   0  12      993.39      859.23    271.84 o
   1   0  12     1269.10     1426.70     78.47 o
   2   0  12    13792.13    13579.79    362.31 o
   3   0  12      201.15      241.19     59.35 o
   4   0  12    29183.34    29130.05    748.70 o
   5   0  12     3680.21     3507.02    239.25 o
   6   0  12     9510.70     9454.63    479.02 o
   7   0  12     4861.21     3856.91    688.27 o
   8   0  12      502.68      261.46    387.52 o
   1   1  12    53802.48    50641.48    584.17 o
   2   1  12     7634.83     7852.78    136.92 o
   3   1  12    10148.71     9415.94    163.94 o
   4   1  12     2333.00     2382.07     91.66 o
   5   1  12     1300.60     1303.01    147.98 o
   6   1  12        2.06      127.50    140.31 o
   7   1  12     1355.69     1581.66    263.74 o
   8   1  12        0.99       24.74    249.18 o
   0   2  12      728.70      781.23     75.89 o
   1   2  12      208.36      288.08     49.94 o
   2   2  12     1910.82     1693.63     47.56 o
   3   2  12      682.57      667.35     57.10 o
   4   2  12     1939.77     1833.04    104.14 o
   5   2  12      393.15      558.97     96.78 o
   6   2  12      235.39      546.22    149.55 o
   7   2  12      102.24       29.85    182.28 o
   8   2  12        1.03     -161.02    509.24 o
   1   3  12     7380.88     8156.67    147.04 o
   2   3  12     1471.33     1631.21     76.50 o
   3   3  12     1330.24     1576.89     89.21 o
   4   3  12      356.19      619.15     76.18 o
   5   3  12       31.25       57.64     99.59 o
   6   3  12      206.89      305.97    147.36 o
   7   3  12       40.39      138.97    447.42 o
   8   3  12      306.63      454.66    329.56 o
   0   4  12       31.61      280.16     88.49 o
   1   4  12     1451.84     1937.24     82.54 o
   2   4  12     2753.01     2402.10    145.71 o
   3   4  12     2018.41     2355.36    103.83 o
   4   4  12     7079.75     7045.11    208.40 o
   5   4  12      140.89      191.97    159.88 o
   6   4  12     1617.15     1779.39    260.46 o
   7   4  12       33.37       71.71    218.60 o
   1   5  12    21993.54    20334.61    263.37 o
   2   5  12      220.32      275.72     59.43 o
   3   5  12    20935.61    20731.87    387.16 o
   4   5  12       52.05      -16.13     98.09 o
   5   5  12     9924.46    10563.64    447.46 o
   6   5  12       54.49     -127.85    239.51 o
   7   5  12     2216.75     1696.94    315.56 o
   0   6  12    23851.20    23048.78    552.06 o
   1   6  12      785.12      837.32     57.13 o
   2   6  12    18874.53    18969.21    316.06 o
   3   6  12     1832.77     1902.74    104.85 o
   4   6  12     7628.72     7350.15    368.32 o
   5   6  12      432.44      967.38    203.71 o
   6   6  12     1299.83     1598.60    231.58 o
   7   6  12      150.95      -35.27    190.12 o
   1   7  12      577.44      656.26     83.29 o
   2   7  12        2.01       83.60     73.39 o
   3   7  12     6608.76     6692.31    247.96 o
   4   7  12       13.28      -36.80     96.16 o
   5   7  12     5698.62     5668.57    288.82 o
   6   7  12      202.85      471.19    255.98 o
   7   7  12      322.57      601.65    259.31 o
   0   8  12     3662.08     3707.85    161.22 o
   1   8  12      266.60      298.89     59.91 o
   2   8  12      523.93      453.71     97.58 o
   3   8  12      388.79      450.79    221.30 o
   4   8  12      444.87      661.02    167.88 o
   5   8  12        9.89     -103.81    152.27 o
   6   8  12      138.71      -71.24    176.38 o
   1   9  12     4257.68     4565.40    191.16 o
   2   9  12      496.50      428.13    101.88 o
   3   9  12     3431.59     3755.96    198.14 o
   4   9  12      126.98      122.20    167.02 o
   5   9  12     1800.14     2150.80    250.77 o
   6   9  12       10.76       -7.91    245.13 o
   0  10  12     8682.07     8359.21    348.95 o
   1  10  12       10.42       94.79     92.97 o
   2  10  12     4516.63     4752.40    249.40 o
   3  10  12      139.33      243.02    123.66 o
   4  10  12      550.16      601.01    213.27 o
   5  10  12      328.76      330.97    177.04 o
   1  11  12     6906.76     6956.76    277.38 o
   2  11  12        0.23       11.93    145.49 o
   3  11  12     4781.31     5677.55    329.00 o
   4  11  12        4.05      581.11    206.19 o
   5  11  12     2096.65     2067.06    335.60 o
   0  12  12      972.22      603.71    313.03 o
   1  12  12        8.38       44.98    158.55 o
   2  12  12     1895.32     1668.75    211.44 o
   3  12  12        2.05       87.88    198.20 o
   4  12  12     2268.58     1713.39    186.75 o
   1  13  12      657.86      355.68    192.11 o
   2  13  12      377.14      156.45    182.07 o
   3  13  12       48.00      374.80    215.57 o
   0  14  12      468.64      395.33    323.98 o
   1   1  13    12328.87    12780.78    198.87 o
   2   1  13     3902.45     4135.66     89.84 o
   3   1  13      968.25      862.90    109.87 o
   4   1  13       47.00      109.65     65.16 o
   5   1  13        4.72      119.89    101.72 o
   6   1  13     1999.09     1882.88    226.36 o
   7   1  13      279.35        2.00    244.12 o
   8   1  13     1299.81     1124.21    425.76 o
   0   2  13    91829.83    88932.70   1412.63 o
   1   2  13     1057.56     1505.61     75.27 o
   2   2  13    43901.89    42373.77    511.98 o
   3   2  13     1046.83     1033.57     75.27 o
   4   2  13     7915.92     7756.55    166.42 o
   5   2  13      440.65      475.12    114.45 o
   6   2  13     2672.00     3201.98    193.74 o
   7   2  13     1469.11     1213.28    302.59 o
   8   2  13     1990.25     1644.48    219.69 o
   1   3  13    13468.96    13408.37    307.83 o
   2   3  13      454.26      420.82     56.97 o
   3   3  13    17877.86    17636.60    315.63 o
   4   3  13      705.95      750.31     80.19 o
   5   3  13     9921.27    10486.77    313.33 o
   6   3  13     2333.59     2578.06    190.32 o
   7   3  13     2059.84     1603.22    245.70 o
   8   3  13      623.74      828.72    250.49 o
   0   4  13    19504.02    18929.10    419.92 o
   1   4  13     1143.90     1294.19     73.55 o
   2   4  13    13175.86    12577.22    324.33 o
   3   4  13     2702.33     2709.11    179.85 o
   4   4  13     7155.46     6973.33    274.69 o
   5   4  13      540.29      725.99    151.50 o
   6   4  13     3306.46     3279.93    218.57 o
   7   4  13       42.29      147.34    183.65 o
   1   5  13      734.49      826.58     60.67 o
   2   5  13     1948.98     2370.22    106.11 o
   3   5  13      141.48      131.76     77.17 o
   4   5  13      459.76      697.40    103.61 o
   5   5  13       22.01      126.41    137.79 o
   6   5  13      396.51      321.15    183.04 o
   7   5  13       26.52     -153.43    180.40 o
   0   6  13    12809.85    12778.92    587.71 o
   1   6  13       36.45       20.08     56.23 o
   2   6  13     4950.53     5022.21    143.18 o
   3   6  13        0.01       71.80    156.08 o
   4   6  13      204.50      369.66    118.12 o
   5   6  13      177.05      302.81    166.37 o
   6   6  13      136.98      138.58    283.84 o
   7   6  13       81.13      119.61    195.25 o
   1   7  13     2519.42     2356.87    100.02 o
   2   7  13       15.43       -5.95     79.76 o
   3   7  13     2251.30     2412.20    226.36 o
   4   7  13     1086.33      969.99    136.86 o
   5   7  13     1362.86     1520.48    208.04 o
   6   7  13     1688.18     1696.40    192.43 o
   7   7  13      292.44      221.20    307.38 o
   0   8  13    10905.66    10707.07    482.82 o
   1   8  13      541.24      645.30     81.89 o
   2   8  13     8486.47     8828.50    238.83 o
   3   8  13     1263.34     1415.07    137.17 o
   4   8  13     5807.09     6109.69    348.03 o
   5   8  13       72.14      233.97    170.88 o
   6   8  13     3277.16     3514.22    352.11 o
   1   9  13     5669.57     5316.26    179.00 o
   2   9  13     1101.33     1300.10    128.57 o
   3   9  13     2808.97     3006.18    281.92 o
   4   9  13     1272.26     1232.68    144.67 o
   5   9  13     1062.15     1123.44    253.69 o
   6   9  13      110.40      476.70    206.56 o
   0  10  13      610.06      473.57    113.53 o
   1  10  13        1.82      163.94    104.72 o
   2  10  13      347.66      595.36    121.55 o
   3  10  13        0.28      297.57    158.65 o
   4  10  13      260.55      394.61    166.01 o
   5  10  13       58.68      -66.27    196.67 o
   1  11  13       37.63       16.68    125.09 o
   2  11  13      675.08      692.32    142.76 o
   3  11  13       46.92      233.81    125.46 o
   4  11  13      106.27      243.45    178.13 o
   5  11  13       28.91     -169.90    220.47 o
   0  12  13      811.70     1002.09    238.13 o
   1  12  13       90.34      333.50    141.63 o
   2  12  13     1734.65     1716.39    155.59 o
   3  12  13      193.00      256.25    148.81 o
   4  12  13     2880.04     3400.87    294.70 o
   1  13  13      952.09      785.83    188.37 o
   2  13  13      303.19      434.34    208.75 o
   0   0  14    72472.61    79091.55   1978.99 o
   1   0  14      794.84     1223.07     83.48 o
   2   0  14    24805.35    25255.75    533.24 o
   3   0  14     2898.37     3670.67    117.14 o
   4   0  14      485.94      458.67     77.10 o
   5   0  14     1508.71     1579.98    161.66 o
   6   0  14       44.10      198.08    460.44 o
   7   0  14      673.41      572.84    222.47 o
   8   0  14     1203.17      857.85    405.07 o
   1   1  14    23728.13    20917.05    329.26 o
   2   1  14      918.17     1072.00     59.77 o
   3   1  14    14652.64    14118.70    250.74 o
   4   1  14       53.09      117.85     93.07 o
   5   1  14     6136.15     6622.10    256.72 o
   6   1  14      554.68      648.27    226.93 o
   7   1  14     1930.27     1495.48    322.45 o
   8   1  14      461.07      435.16    346.01 o
   0   2  14      496.58      570.53     88.70 o
   1   2  14     2391.60     2523.21    143.99 o
   2   2  14     1416.16     1263.05     58.92 o
   3   2  14     1639.33     1787.81     92.11 o
   4   2  14     1950.82     2017.48    103.50 o
   5   2  14      992.55     1263.79    144.20 o
   6   2  14      516.73      244.75    123.01 o
   7   2  14     2581.13     2225.61    251.81 o
   8   2  14        0.48      404.81    222.64 o
   1   3  14      771.25     1037.96     87.99 o
   2   3  14      390.71      603.55    101.08 o
   3   3  14     3083.70     3477.14    173.30 o
   4   3  14       19.97      154.23     75.78 o
   5   3  14     3822.36     3795.94    195.12 o
   6   3  14      276.31      485.14    152.73 o
   7   3  14      250.69      206.05    197.59 o
   0   4  14     8097.03     7779.92    229.09 o
   1   4  14       11.30       25.41     36.55 o
   2   4  14     2431.67     2360.93     96.20 o
   3   4  14       74.75       99.41     75.47 o
   4   4  14        3.82      128.48    178.03 o
   5   4  14      275.05      218.01    187.96 o
   6   4  14       13.94      -17.96    136.80 o
   7   4  14      657.82      750.37    202.28 o
   1   5  14    29241.72    28460.62    391.76 o
   2   5  14      322.56      378.33     96.19 o
   3   5  14    22298.49    22194.90    426.16 o
   4   5  14       54.29      111.16    148.01 o
   5   5  14     6746.87     6788.35    498.75 o
   6   5  14      767.16      865.66    216.76 o
   7   5  14      701.47     1131.63    214.56 o
   0   6  14     3561.90     3555.34    178.26 o
   1   6  14      819.62     1041.43     66.35 o
   2   6  14     5768.18     5765.76    174.90 o
   3   6  14     1724.93     1763.72    129.56 o
   4   6  14     7900.83     7833.38    371.53 o
   5   6  14      340.30      699.64    202.61 o
   6   6  14     3695.07     3610.56    273.58 o
   7   6  14      233.29      588.20    318.90 o
   1   7  14     6563.23     5743.19    161.88 o
   2   7  14     4742.78     4574.19    156.97 o
   3   7  14     4851.51     4870.91    230.00 o
   4   7  14     2049.69     2042.33    183.80 o
   5   7  14     2162.58     1933.03    218.37 o
   6   7  14      117.07      -13.56    204.42 o
   0   8  14        2.20       89.22     88.31 o
   1   8  14      523.10      701.89     73.08 o
   2   8  14      101.71      133.50     96.14 o
   3   8  14      913.45      948.95    121.50 o
   4   8  14      485.18      309.33    153.25 o
   5   8  14       14.90       31.44    215.48 o
   6   8  14      322.95      524.49    163.98 o
   1   9  14    11666.32    12262.24    423.55 o
   2   9  14      419.82      545.79    103.47 o
   3   9  14     2685.73     2824.88    201.77 o
   4   9  14      111.96      209.35    274.27 o
   5   9  14      301.08      449.80    231.49 o
   6   9  14       42.88      209.17    259.21 o
   0  10  14      368.78      342.71    176.98 o
   1  10  14       48.79       55.00    110.54 o
   2  10  14      969.90      778.65    103.35 o
   3  10  14      231.57      458.26    139.10 o
   4  10  14     1928.08     2285.64    273.68 o
   5  10  14      333.07     -152.19    479.08 o
   1  11  14     8468.58     8918.37    292.56 o
   2  11  14      562.67      653.18    131.80 o
   3  11  14     4021.07     4593.91    224.37 o
   4  11  14      424.39      541.89    181.58 o
   0  12  14     1778.13     1271.38    232.31 o
   1  12  14        7.23      108.19    170.91 o
   2  12  14     1342.56      900.50    234.84 o
   3  12  14       16.01      123.81    164.81 o
   1  13  14       74.08      101.84    200.37 o
   2  13  14      445.11      573.87    179.57 o
   1   1  15      274.45      278.33     39.42 o
   2   1  15     6953.46     7221.28    149.32 o
   3   1  15     2532.62     2468.09     95.24 o
   4   1  15     2919.35     2763.19    166.26 o
   5   1  15     1595.12     1461.71    150.87 o
   6   1  15        1.82      195.93    155.07 o
   7   1  15      101.03      102.06    168.17 o
   8   1  15       43.87      517.49    263.40 o
   0   2  15    40565.65    39961.02    708.28 o
   1   2  15      853.63      959.51     97.79 o
   2   2  15    36176.49    35752.16    460.52 o
   3   2  15     1153.74     1175.16     53.28 o
   4   2  15    23246.67    23801.60    456.21 o
   5   2  15      100.04      300.25    122.14 o
   6   2  15     8105.29     7676.09    351.77 o
   7   2  15       50.34     -134.32    218.72 o
   1   3  15    17347.48    17685.93    302.77 o
   2   3  15      300.85      383.59     97.46 o
   3   3  15     4112.22     3804.08    146.08 o
   4   3  15     1279.57     1299.03    132.76 o
   5   3  15      351.12      390.96    100.13 o
   6   3  15     1164.14     1188.39    210.84 o
   7   3  15      434.46      -35.47    557.66 o
   0   4  15    18216.39    17248.55    439.63 o
   1   4  15        3.21      155.38     54.30 o
   2   4  15    13780.81    12433.89    319.61 o
   3   4  15        3.05      124.19     69.03 o
   4   4  15     6112.39     6340.96    251.93 o
   5   4  15       76.17       68.63    130.64 o
   6   4  15     2660.23     2767.08    255.42 o
   7   4  15      382.48      286.78    190.81 o
   1   5  15       52.95       49.56     64.61 o
   2   5  15     2629.93     2378.35    103.14 o
   3   5  15      860.75     1028.98    115.39 o
   4   5  15      527.61      217.67    107.62 o
   5   5  15     1165.96     1233.30    168.95 o
   6   5  15      496.74      664.55    203.85 o
   7   5  15      144.74      320.84    212.02 o
   0   6  15       13.87      143.15     78.56 o
   1   6  15        0.05       78.89     57.72 o
   2   6  15     1913.74     2229.57    166.20 o
   3   6  15       59.63       10.02    104.79 o
   4   6  15     8196.88     7634.06    315.80 o
   5   6  15      138.97      190.24    231.64 o
   6   6  15     4333.61     3772.01    278.88 o
   7   6  15        7.22      415.30    283.84 o
   1   7  15     2515.48     2672.35    149.22 o
   2   7  15       87.31      266.64     79.19 o
   3   7  15     1447.16     1350.00    131.95 o
   4   7  15      535.39      368.95    171.76 o
   5   7  15      249.37      287.64    150.89 o
   6   7  15     2081.16     2175.05    477.52 o
   0   8  15    34728.42    34353.31    700.54 o
   1   8  15       38.54      214.65     95.09 o
   2   8  15    13408.17    13907.65    359.06 o
   3   8  15      106.32      291.07    121.57 o
   4   8  15      360.54      707.80    206.84 o
   5   8  15       10.20      267.35    151.96 o
   6   8  15       89.22      604.76    312.12 o
   1   9  15     1785.02     1525.77    132.26 o
   2   9  15       98.47      191.48     99.15 o
   3   9  15     3412.23     3576.34    224.77 o
   4   9  15       41.86      211.44    133.88 o
   5   9  15     1742.36     1478.50    217.92 o
   6   9  15      540.70      547.44    185.73 o
   0  10  15     1233.65      914.34    210.12 o
   1  10  15      136.14      235.87    113.47 o
   2  10  15      971.57     1409.55    210.33 o
   3  10  15      208.10      363.62    129.19 o
   4  10  15      519.44      911.23    233.40 o
   5  10  15        2.80      -88.73    166.85 o
   1  11  15      374.60      398.77    130.98 o
   2  11  15       94.85      275.63    128.25 o
   3  11  15      159.43      409.51    245.97 o
   4  11  15       58.80      113.05    242.46 o
   0  12  15     8700.96     8687.14    457.97 o
   1  12  15        1.08      101.86    168.99 o
   2  12  15     3864.31     3912.22    230.08 o
   3  12  15        0.60       17.42    157.74 o
   1  13  15      382.61      374.60    209.05 o
   2  13  15       91.53      177.28    185.61 o
   0   0  16     1062.17     1073.02    399.08 o
   1   0  16      953.06      921.66    189.01 o
   2   0  16     4407.17     4584.80    291.03 o
   3   0  16     3207.24     3635.91    183.66 o
   4   0  16     8562.71     7951.36    285.91 o
   5   0  16     1786.99     2092.64    294.97 o
   6   0  16     3538.24     3520.95    399.11 o
   7   0  16      511.17      514.01    263.16 o
   1   1  16    18789.66    17170.41    259.68 o
   2   1  16       16.06      157.71     53.29 o
   3   1  16    16831.68    16619.67    296.85 o
   4   1  16       23.72      -13.15     92.43 o
   5   1  16     8885.61     9388.88    276.76 o
   6   1  16        5.34     -104.90    174.55 o
   7   1  16     2251.94     2410.41    213.61 o
   0   2  16    12254.28    13007.51    404.05 o
   1   2  16     1513.26     1686.57    103.09 o
   2   2  16     3700.36     3694.75    146.91 o
   3   2  16     2807.88     2999.81    156.47 o
   4   2  16        4.53       89.27     91.94 o
   5   2  16      259.51      370.40    134.94 o
   6   2  16        4.99       17.77    178.41 o
   7   2  16        1.47      141.00    275.33 o
   1   3  16     2342.94     2582.79    115.86 o
   2   3  16      614.07      640.97     66.00 o
   3   3  16      393.07      318.94     69.67 o
   4   3  16      233.19      199.22    117.36 o
   5   3  16      153.52       92.98     95.56 o
   6   3  16       69.84      449.98    141.61 o
   7   3  16      171.31      302.63    258.79 o
   0   4  16       70.26      169.48     76.59 o
   1   4  16      561.67      563.85     86.22 o
   2   4  16      323.45      517.28     79.62 o
   3   4  16     1886.19     2010.41    107.93 o
   4   4  16     1334.42     1372.64    131.05 o
   5   4  16      587.59      669.58    219.00 o
   6   4  16     1222.58     1583.93    275.25 o
   7   4  16       13.20     -117.88    352.24 o
   1   5  16    34416.41    32603.02    449.03 o
   2   5  16      857.16      864.89     78.74 o
   3   5  16    14737.42    14371.49    450.10 o
   4   5  16     1283.90     1447.90    147.34 o
   5   5  16     4853.92     5217.96    246.13 o
   6   5  16      208.81      535.83    197.02 o
   7   5  16     1706.98     1678.47    242.96 o
   0   6  16    16317.29    16979.79    438.99 o
   1   6  16      286.15      442.00     91.43 o
   2   6  16     3948.22     3883.75    148.01 o
   3   6  16       85.26       94.71    119.48 o
   4   6  16      174.88      403.26    139.57 o
   5   6  16      876.54      924.45    197.40 o
   6   6  16       16.12       76.05    165.25 o
   7   6  16     1353.89     1920.57    305.28 o
   1   7  16     9256.92     8449.00    212.46 o
   2   7  16     6244.15     6083.68    217.28 o
   3   7  16     4720.25     4773.76    189.16 o
   4   7  16      787.18      973.70    154.43 o
   5   7  16     2042.35     1914.70    285.79 o
   6   7  16     1748.13     1761.49    313.89 o
   0   8  16      185.62      281.61    115.33 o
   1   8  16      162.97      177.60     71.27 o
   2   8  16      486.72      368.30    118.77 o
   3   8  16      202.36      190.46    119.24 o
   4   8  16      691.81      631.83    172.78 o
   5   8  16       58.08       11.84    151.75 o
   6   8  16      221.34     -136.41    187.28 o
   1   9  16     3390.91     3628.12    161.94 o
   2   9  16     1732.66     1289.10    175.78 o
   3   9  16     5016.55     5478.87    335.73 o
   4   9  16      289.16      527.31    182.05 o
   5   9  16     3638.06     3249.25    237.49 o
   0  10  16     2080.33     1931.83    310.81 o
   1  10  16       13.00      116.15    105.05 o
   2  10  16      714.74      711.24    123.91 o
   3  10  16      201.79      437.84    163.14 o
   4  10  16        5.24       87.13    298.99 o
   5  10  16      530.98      739.08    167.40 o
   1  11  16     6788.54     7142.88    402.63 o
   2  11  16      628.90      375.29    132.90 o
   3  11  16     3914.74     4450.87    242.24 o
   4  11  16       17.99      507.98    216.42 o
   0  12  16     1358.79      906.77   1740.93 o
   1  12  16       25.99       69.19    189.42 o
   2  12  16      585.91      611.35    201.82 o
   3  12  16      114.38      370.75    215.12 o
   1  13  16       35.01       72.82    189.04 o
   2  13  16      733.87      424.17    332.81 o
   1   1  17      335.91      528.12     65.31 o
   2   1  17      859.95      962.69     73.45 o
   3   1  17      871.39      845.29    122.79 o
   4   1  17        5.06     -131.62    107.25 o
   5   1  17      722.03      921.67    150.24 o
   6   1  17     1557.12     1754.09    322.32 o
   7   1  17      157.21      350.94    228.48 o
   0   2  17    51613.58    48751.93    860.64 o
   1   2  17      461.31      398.96     55.67 o
   2   2  17    35487.42    33984.19    511.52 o
   3   2  17     1190.09     1062.59    172.55 o
   4   2  17    11898.39    11820.87    298.05 o
   5   2  17      134.92      363.91    118.60 o
   6   2  17     3039.38     3269.90    244.86 o
   7   2  17       21.86      639.74    275.33 o
   1   3  17      250.58      360.26     77.20 o
   2   3  17     1691.80     2013.79     81.92 o
   3   3  17     1683.87     1507.39    115.03 o
   4   3  17     1071.82     1709.11    168.68 o
   5   3  17     1454.88     1175.78    165.54 o
   6   3  17      472.25      354.30    199.81 o
   7   3  17      184.64      325.46    234.20 o
   0   4  17    12477.40    11807.93    386.44 o
   1   4  17      170.58      301.29     64.06 o
   2   4  17    13465.11    13163.47    286.94 o
   3   4  17      232.23      450.08    122.34 o
   4   4  17     9454.03     9048.80    344.45 o
   5   4  17       40.28      181.89    141.62 o
   6   4  17     2184.22     2095.19    220.09 o
   7   4  17      483.43      291.56    261.42 o
   1   5  17     4683.84     4576.53    179.45 o
   2   5  17     2931.77     3018.78    148.11 o
   3   5  17      155.96      249.13    157.78 o
   4   5  17      620.03      853.89    231.14 o
   5   5  17      122.82      230.60    152.58 o
   6   5  17      354.12      296.97    159.17 o
   7   5  17       55.56       64.56    256.32 o
   0   6  17    15080.61    15725.12    556.30 o
   1   6  17       30.10     -121.68     81.12 o
   2   6  17     6700.14     6755.53    239.93 o
   3   6  17      212.82      310.89    113.77 o
   4   6  17      379.28      606.67    141.23 o
   5   6  17      201.22      229.93    193.68 o
   6   6  17       21.20     -162.25    181.06 o
   1   7  17     2398.27     2353.59    145.29 o
   2   7  17     5173.80     5172.94    237.75 o
   3   7  17      664.88      860.34    137.53 o
   4   7  17     1719.32     1773.76    193.13 o
   5   7  17       15.43      101.48    235.73 o
   6   7  17       36.45      164.53    197.54 o
   0   8  17     1083.81     1388.06    156.87 o
   1   8  17        5.22       25.70     92.67 o
   2   8  17     6944.19     7339.76    216.01 o
   3   8  17        7.77       76.57    130.33 o
   4   8  17    15301.43    15269.14    452.89 o
   5   8  17        0.42     -193.12    179.60 o
   6   8  17     4591.77     4683.06    425.51 o
   1   9  17     2583.67     2582.94    169.04 o
   2   9  17      393.12      429.31    146.73 o
   3   9  17      937.56      891.14    185.13 o
   4   9  17      268.23      244.35    144.14 o
   5   9  17      205.66       68.28    202.48 o
   0  10  17      902.03      659.62    221.72 o
   1  10  17       27.76      -11.46    105.01 o
   2  10  17     1154.57     1366.38    167.39 o
   3  10  17       75.61     -201.84    171.71 o
   4  10  17      943.30     1133.38    194.34 o
   5  10  17        0.50      256.85    237.97 o
   1  11  17      154.24       37.77    168.66 o
   2  11  17        3.70      412.36    184.37 o
   3  11  17      410.61      447.78    171.68 o
   4  11  17       38.76      145.80    229.74 o
   0  12  17      502.44      272.29    366.82 o
   1  12  17       83.59      149.14    330.41 o
   2  12  17     1614.98     1700.25    229.62 o
   3  12  17      156.22      691.92    298.23 o
   1  13  17      379.96      278.92    186.61 o
   0   0  18     6824.02     7834.16    341.24 o
   1   0  18       21.49       52.78     53.86 o
   2   0  18     3332.88     3709.77    170.30 o
   3   0  18      311.34      274.73    150.64 o
   4   0  18      165.72      276.46    109.73 o
   5   0  18     1338.66     1203.97    289.23 o
   6   0  18       36.90      -40.68    236.99 o
   7   0  18     1062.57     1497.56    560.19 o
   1   1  18    28166.42    26919.54    385.73 o
   2   1  18       83.87      205.39     58.21 o
   3   1  18    16576.97    15639.88    301.79 o
   4   1  18       53.00     -125.29     96.50 o
   5   1  18     5504.07     5406.61    261.90 o
   6   1  18        4.45       97.67    204.10 o
   7   1  18     1312.79     1434.43    235.60 o
   0   2  18        3.89      174.80     86.53 o
   1   2  18      765.49      811.95     86.48 o
   2   2  18      772.42      855.95     83.66 o
   3   2  18     1249.90     1252.86    138.51 o
   4   2  18     2810.16     2747.72    151.73 o
   5   2  18       57.98      200.97    123.50 o
   6   2  18     1131.50      857.45    274.87 o
   7   2  18        8.07      219.94    375.67 o
   1   3  18     8746.53     8639.60    270.61 o
   2   3  18     2181.21     2059.11    142.08 o
   3   3  18        6.07        2.85     78.81 o
   4   3  18      284.26      361.03    118.48 o
   5   3  18      889.03      645.65    208.43 o
   6   3  18      642.40      691.38    150.26 o
   7   3  18        0.69       47.18    204.91 o
   0   4  18     4782.23     5072.04    189.55 o
   1   4  18      874.98      907.77     78.46 o
   2   4  18     1244.57     1508.60    104.85 o
   3   4  18      525.37      496.89    110.80 o
   4   4  18       66.84      242.90    129.95 o
   5   4  18     1093.59      912.74    170.61 o
   6   4  18       36.24      206.35    180.68 o
   7   4  18     1766.97     1426.92    304.63 o
   1   5  18    22633.96    22254.07    377.05 o
   2   5  18      163.76      339.11     83.50 o
   3   5  18    12816.25    13056.78    347.47 o
   4   5  18       36.52      146.72    136.77 o
   5   5  18     7327.31     7232.14    523.58 o
   6   5  18       53.67      112.80    349.63 o
   7   5  18     3341.54     3402.76    386.56 o
   0   6  18      595.32      610.26    150.27 o
   1   6  18      428.85      271.37     86.55 o
   2   6  18      100.42      108.09     96.10 o
   3   6  18     2126.72     2125.57    323.66 o
   4   6  18     2212.60     2110.64    307.21 o
   5   6  18     1307.63     1462.97    235.42 o
   6   6  18      732.02      789.48    255.46 o
   1   7  18     7833.37     7780.48    355.36 o
   2   7  18     1454.22     1114.40    115.15 o
   3   7  18     3905.39     4236.80    225.19 o
   4   7  18      326.60      248.83    133.59 o
   5   7  18     1572.32     1298.75    337.46 o
   6   7  18      169.05       77.89    197.50 o
   0   8  18     4630.29     4752.33    254.99 o
   1   8  18      119.50       88.25     82.68 o
   2   8  18     1321.47     1039.88    243.71 o
   3   8  18      227.68      259.20    134.96 o
   4   8  18       36.34      109.04    220.39 o
   5   8  18        1.44      248.26    251.64 o
   6   8  18       48.81      -83.84    221.07 o
   1   9  18     3201.90     3527.87    270.65 o
   2   9  18      821.33     1010.74    150.27 o
   3   9  18     3664.23     3931.51    257.66 o
   4   9  18      130.92       14.18    202.74 o
   5   9  18     1996.55     2172.59    241.16 o
   0  10  18       30.80      235.88    358.83 o
   1  10  18      513.39      574.14    131.21 o
   2  10  18        2.26     -138.02    196.70 o
   3  10  18     1523.06     1941.19    229.92 o
   4  10  18       67.65      171.32    214.29 o
   1  11  18     2756.50     2789.28    221.22 o
   2  11  18      859.97      585.83    139.69 o
   3  11  18     4775.22     4727.82    317.42 o
   4  11  18      221.20       97.58    198.10 o
   0  12  18      104.08     -377.47    339.81 o
   1  12  18       33.49      507.96    198.90 o
   2  12  18      247.62      324.42    181.01 o
   3  12  18      156.35      187.66    212.24 o
   1   1  19     1862.81     2021.30     93.51 o
   2   1  19     1759.23     1978.00    107.46 o
   3   1  19       85.01       53.38     70.59 o
   4   1  19     1515.67     1577.71    156.10 o
   5   1  19      311.20      475.85    144.75 o
   6   1  19      152.74      307.49    205.42 o
   7   1  19       86.30      -20.12    211.65 o
   0   2  19    15631.22    15709.87    726.29 o
   1   2  19     1442.32     1430.33     77.97 o
   2   2  19    21351.00    21057.66    588.02 o
   3   2  19     2241.77     2373.85    141.77 o
   4   2  19    21093.27    20749.34    444.62 o
   5   2  19       10.58       79.54    122.08 o
   6   2  19     7194.57     7280.23    371.22 o
   7   2  19      459.37     -103.02    257.32 o
   1   3  19      190.25      293.32     82.52 o
   2   3  19     1827.18     1736.12    100.14 o
   3   3  19        5.94      186.21    100.87 o
   4   3  19     1558.06     1560.69    145.57 o
   5   3  19        8.76      217.77    119.55 o
   6   3  19      549.73      698.18    242.75 o
   7   3  19        8.01     -297.27    432.69 o
   0   4  19    17917.44    17734.10    470.16 o
   1   4  19      638.80      589.59     79.17 o
   2   4  19    11805.35    11271.00    249.43 o
   3   4  19     1808.53     1356.04    320.16 o
   4   4  19     3832.13     4106.99    320.74 o
   5   4  19      215.37      335.42    263.75 o
   6   4  19     1082.23      720.64    190.66 o
   7   4  19      161.98      437.69    246.74 o
   1   5  19        2.40       -5.43     75.47 o
   2   5  19     1095.21      979.89     90.18 o
   3   5  19     1589.87     1497.14    164.11 o
   4   5  19      117.00      225.01    149.16 o
   5   5  19     2523.73     2182.69    377.34 o
   6   5  19      461.40      511.57    326.47 o
   0   6  19     2071.19     2382.35    153.03 o
   1   6  19       67.71      -27.02     69.98 o
   2   6  19     2990.28     3080.76    158.38 o
   3   6  19      118.65      371.39    113.48 o
   4   6  19     3037.71     3663.50    234.21 o
   5   6  19       11.09     -201.78    158.38 o
   6   6  19      758.63      762.48    447.46 o
   1   7  19        8.60      110.93     74.44 o
   2   7  19      259.40      360.31    110.78 o
   3   7  19      209.12      215.05    130.04 o
   4   7  19        3.23      232.13    171.90 o
   5   7  19      608.95      241.63    246.13 o
   6   7  19      569.27      501.94    288.74 o
   0   8  19    17105.38    16742.82    691.23 o
   1   8  19       86.64      168.00     99.42 o
   2   8  19    12207.55    12408.43    620.20 o
   3   8  19      203.03       29.19    119.80 o
   4   8  19     4683.03     4529.85    245.39 o
   5   8  19        9.13      152.68    206.41 o
   1   9  19      326.63      455.86    111.96 o
   2   9  19      833.57      872.00    254.35 o
   3   9  19      666.92      230.61    210.60 o
   4   9  19      483.20      592.53    158.41 o
   5   9  19      834.01      713.71    198.27 o
   0  10  19     1664.55     2565.83    387.68 o
   1  10  19       21.28      -22.22    151.11 o
   2  10  19     1262.36      927.16    216.14 o
   3  10  19      142.07      242.34    151.14 o
   4  10  19      454.80      334.64    172.73 o
   1  11  19     1202.75      953.82    204.49 o
   2  11  19        0.97      325.37    211.24 o
   3  11  19       81.11      -84.42    217.71 o
   0  12  19     3924.31     3461.62    386.47 o
   1  12  19      249.14      331.79    207.79 o
   2  12  19     1923.66     1898.98    204.24 o
   0   0  20       33.86     -135.45    125.01 o
   1   0  20     1212.62     1039.05    123.55 o
   2   0  20       45.49      143.08     85.96 o
   3   0  20     2812.85     2651.70    224.68 o
   4   0  20      653.76      416.07    133.64 o
   5   0  20      211.16      739.13    226.02 o
   6   0  20      359.30      123.60    287.14 o
   7   0  20        5.24      -83.86    315.60 o
   1   1  20    18802.72    18751.84    379.28 o
   2   1  20      755.63      815.64     80.27 o
   3   1  20    17576.87    16772.79    465.77 o
   4   1  20       50.85      127.65     97.68 o
   5   1  20     8787.31     9693.15    522.91 o
   6   1  20      240.16      210.81    214.67 o
   7   1  20     1396.87     1423.71    225.93 o
   0   2  20      352.66      285.47    100.18 o
   1   2  20      322.91      420.98     77.06 o
   2   2  20      547.63      695.15     92.49 o
   3   2  20      302.18      262.28     97.17 o
   4   2  20      526.47      556.95    107.07 o
   5   2  20      127.93      108.82    189.54 o
   6   2  20       64.64      184.08    168.62 o
   7   2  20      371.74      336.92    279.76 o
   1   3  20     1203.04     1163.11    114.28 o
   2   3  20     1173.65     1161.19    124.00 o
   3   3  20     1431.29     1861.78    231.07 o
   4   3  20      209.34        8.67    174.60 o
   5   3  20     3260.16     3310.34    202.36 o
   6   3  20      101.05      427.32    272.74 o
   7   3  20      228.27      660.69    361.02 o
   0   4  20     1246.51      912.22    135.69 o
   1   4  20     1038.18      953.53    105.55 o
   2   4  20        0.17       31.82    106.34 o
   3   4  20     2918.80     2643.56    199.98 o
   4   4  20     1194.03      899.28    199.17 o
   5   4  20      597.88      686.63    170.58 o
   6   4  20      282.24       -3.57    218.73 o
   7   4  20        7.14     -162.72    344.67 o
   1   5  20    19313.02    19646.94    362.51 o
   2   5  20      107.43      201.21     91.66 o
   3   5  20    13502.73    13681.69    442.76 o
   4   5  20       55.90       85.46    158.92 o
   5   5  20     5838.63     5738.24    270.12 o
   6   5  20      242.49      294.18    250.52 o
   0   6  20      371.75      192.25    175.53 o
   1   6  20        2.91       92.26     78.19 o
   2   6  20      161.05       92.21    104.16 o
   3   6  20       46.73      294.11    120.33 o
   4   6  20       18.23      -27.26    151.42 o
   5   6  20      764.80     1084.01    211.28 o
   6   6  20      283.27      250.74    310.55 o
   1   7  20     7576.39     7151.18    216.75 o
   2   7  20       12.25      189.26    106.30 o
   3   7  20     2148.63     2123.24    161.14 o
   4   7  20        0.01     -138.45    171.36 o
   5   7  20      252.64      465.30    185.79 o
   6   7  20        2.87       70.44    260.37 o
   0   8  20       25.89     -262.29    197.02 o
   1   8  20        2.90      271.54    108.34 o
   2   8  20      276.81       85.30    162.09 o
   3   8  20       16.19      -68.88    150.88 o
   4   8  20      863.91      702.36    217.33 o
   5   8  20       18.24      384.01    225.96 o
   1   9  20     4002.98     3355.13    253.18 o
   2   9  20       40.78      127.45    167.23 o
   3   9  20     1072.06     1266.50    212.25 o
   4   9  20        3.88      115.73    229.05 o
   5   9  20      147.09      366.51    347.15 o
   0  10  20      564.95      625.31    262.30 o
   1  10  20      165.98       13.04    131.62 o
   2  10  20      196.84      449.63    145.22 o
   3  10  20      205.46      180.74    191.24 o
   4  10  20        3.18     -100.91    276.30 o
   1  11  20     9194.18     9993.74    518.18 o
   2  11  20       73.90       72.36    150.84 o
   3  11  20     3100.06     3872.18    750.48 o
   0  12  20       28.22      337.96    229.53 o
   1  12  20      108.75      248.75    206.03 o
   2  12  20      187.65      225.31    228.56 o
   1   1  21     1540.58     1237.41    101.93 o
   2   1  21      198.27      121.03     71.82 o
   3   1  21       72.61       61.93     85.43 o
   4   1  21      331.41      130.97    118.28 o
   5   1  21      489.83      421.73    153.43 o
   6   1  21      183.09      482.70    166.01 o
   7   1  21       22.30      -40.50    232.16 o
   0   2  21    32904.09    34126.38    763.06 o
   1   2  21     1081.27      936.45    112.53 o
   2   2  21    19161.94    18642.84    360.32 o
   3   2  21     1784.61     1600.08    148.86 o
   4   2  21     6113.32     5897.52    233.65 o
   5   2  21      132.18     -365.94    243.96 o
   6   2  21     3155.83     2995.82    320.40 o
   7   2  21     1320.09     1128.60    308.88 o
   1   3  21      304.79      170.39     72.79 o
   2   3  21       47.07      101.18    154.76 o
   3   3  21      122.72      195.21    122.43 o
   4   3  21      847.70      766.41    178.91 o
   5   3  21        1.76      -16.88    138.35 o
   6   3  21     2232.32     2366.85    661.48 o
   7   3  21       15.73      392.95    326.33 o
   0   4  21    11126.73    10261.81    479.19 o
   1   4  21      275.13      358.60     74.46 o
   2   4  21     7605.38     7391.79    228.80 o
   3   4  21      343.19      307.87    158.45 o
   4   4  21     3363.09     3108.27    189.66 o
   5   4  21       87.63     -207.52    138.34 o
   6   4  21     1659.57     1249.33    248.60 o
   1   5  21     2519.33     2450.13    146.24 o
   2   5  21      499.12      497.64    105.30 o
   3   5  21      275.51      246.51    125.88 o
   4   5  21      479.42      413.05    142.74 o
   5   5  21        4.45      -82.70    167.72 o
   6   5  21       45.88      401.56    213.67 o
   0   6  21     3729.05     3771.89    232.40 o
   1   6  21      188.02      -14.28    102.38 o
   2   6  21     2048.85     2332.65    144.69 o
   3   6  21      399.34      572.85    145.37 o
   4   6  21      447.70      695.71    370.66 o
   5   6  21        2.13      179.10    198.75 o
   6   6  21      142.93      567.36    429.10 o
   1   7  21      103.94      287.10    123.58 o
   2   7  21       34.95      190.19    148.72 o
   3   7  21      143.16      -75.61    149.65 o
   4   7  21      352.98      605.87    177.61 o
   5   7  21       23.42      -45.60    178.48 o
   6   7  21      293.58      451.37    231.42 o
   0   8  21    19543.97    20144.22    599.01 o
   1   8  21      607.86      367.49    139.81 o
   2   8  21    12163.22    11885.41    418.20 o
   3   8  21     1219.19     1208.89    147.74 o
   4   8  21     4264.57     4295.85    274.90 o
   5   8  21        3.70      306.07    235.85 o
   1   9  21     2164.47     1845.38    229.45 o
   2   9  21       24.46      -68.94    165.10 o
   3   9  21       33.60     -271.58    181.05 o
   4   9  21       97.83      206.10    227.36 o
   5   9  21      162.76      221.20    322.60 o
   0  10  21      646.70     1316.54    423.12 o
   1  10  21       19.90       78.55    142.86 o
   2  10  21      622.97      345.89    243.01 o
   3  10  21       15.81     -182.04    214.14 o
   4  10  21      573.21      866.40    242.18 o
   1  11  21        3.85      -24.37    275.19 o
   2  11  21       97.92      173.77    224.17 o
   3  11  21      371.11      429.36    246.23 o
   0  12  21      700.85      700.62    285.30 o
   1  12  21      228.63      -18.54    248.31 o
   0   0  22        1.16      201.15    214.00 o
   1   0  22      658.26     1158.17    143.43 o
   2   0  22       41.46       -5.07    131.90 o
   3   0  22      495.17      537.09    126.75 o
   4   0  22       64.85     -251.27    217.09 o
   5   0  22      984.26     1431.00    270.68 o
   6   0  22        6.57     -238.45    231.31 o
   7   0  22     2621.48     3060.45    400.35 o
   1   1  22    34118.35    33343.61    647.51 o
   2   1  22      532.42      664.64     94.14 o
   3   1  22     9162.70     8968.81    251.05 o
   4   1  22       34.61      256.68    147.97 o
   5   1  22     1311.99     1569.55    206.19 o
   6   1  22       56.32      195.33    210.28 o
   7   1  22     1020.28      861.79    363.85 o
   0   2  22     1683.30     1693.02    193.21 o
   1   2  22       22.69       54.07     67.65 o
   2   2  22       89.09      -40.92    115.53 o
   3   2  22       67.71      101.87     95.50 o
   4   2  22      583.23      257.51    125.60 o
   5   2  22        2.92      454.92    204.37 o
   6   2  22      140.12      519.85    216.63 o
   7   2  22        3.70      -21.67    282.59 o
   1   3  22     2446.89     2483.74    151.07 o
   2   3  22      692.70      728.55    112.79 o
   3   3  22       16.75      -35.69    196.58 o
   4   3  22      160.72       54.78    114.06 o
   5   3  22      335.08      173.54    180.20 o
   6   3  22      127.17      178.63    280.14 o
   0   4  22      425.46      422.84    102.03 o
   1   4  22       50.67      192.13     82.64 o
   2   4  22      179.74      120.27    122.78 o
   3   4  22      119.17      242.80    125.83 o
   4   4  22       18.75       99.52    122.92 o
   5   4  22      203.65      590.13    230.21 o
   6   4  22       18.57       -5.61    248.34 o
   1   5  22    16659.79    16488.83    322.63 o
   2   5  22       47.31       97.87     97.46 o
   3   5  22    13028.00    13818.72    449.38 o
   4   5  22       78.65      292.56    136.68 o
   5   5  22     4701.64     4481.17    295.14 o
   6   5  22       28.56     -392.43    298.87 o
   0   6  22      372.62      537.92    216.75 o
   1   6  22      478.24      433.94     82.26 o
   2   6  22      150.23      358.14    114.09 o
   3   6  22     1177.69     1190.67    143.92 o
   4   6  22        0.17      -73.57    132.52 o
   5   6  22      251.41      573.77    246.77 o
   6   6  22       33.34     -308.11    228.30 o
   1   7  22      134.26      419.39    113.17 o
   2   7  22      111.73      194.20    130.90 o
   3   7  22     3608.97     3346.64    330.04 o
   4   7  22       32.82     -111.71    213.30 o
   5   7  22     4127.16     4144.69    331.64 o
   0   8  22       25.18      285.06    147.84 o
   1   8  22      441.05      651.29    161.71 o
   2   8  22      224.08      118.93    166.00 o
   3   8  22      833.21      785.17    191.88 o
   4   8  22      529.56      341.02    189.58 o
   5   8  22        5.01      133.73    213.92 o
   1   9  22      701.52     1186.08    161.23 o
   2   9  22      623.75      615.02    188.96 o
   3   9  22      827.52      390.97    246.16 o
   4   9  22      215.79       44.20    178.00 o
   0  10  22      220.91      231.57    201.81 o
   1  10  22      491.97      463.78    165.68 o
   2  10  22      420.05      519.20    199.77 o
   3  10  22     1369.69     1247.67    250.41 o
   4  10  22      468.92      730.75    190.50 o
   1  11  22     2950.95     3074.16    250.92 o
   2  11  22       18.68       44.57    190.05 o
   3  11  22     3646.97     3716.11    354.83 o
   0  12  22      901.88      556.98    324.05 o
   1  12  22       34.83     -110.56    238.61 o
   1   1  23        0.37       23.87     75.87 o
   2   1  23       54.65       38.27    111.78 o
   3   1  23      832.20      755.97    199.42 o
   4   1  23       29.54       97.31    133.29 o
   5   1  23     1561.88     1487.65    178.15 o
   6   1  23      274.04      699.39    253.42 o
   0   2  23    26049.36    26286.68    632.56 o
   1   2  23     1238.97     1203.49    110.67 o
   2   2  23    15052.08    14898.96    386.14 o
   3   2  23     3060.51     2816.75    189.68 o
   4   2  23     3667.69     3355.07    200.10 o
   5   2  23      124.88      244.53    189.69 o
   6   2  23     1012.47      863.07    204.38 o
   1   3  23      405.84      558.64     86.90 o
   2   3  23      213.76      307.23    106.42 o
   3   3  23       84.08       94.21    123.57 o
   4   3  23     1018.59     1198.68    208.65 o
   5   3  23       89.66      285.67    217.82 o
   6   3  23     1101.77     1352.28    354.59 o
   0   4  23     4002.20     3751.98    323.42 o
   1   4  23      281.39      363.32     81.75 o
   2   4  23     4960.03     5551.42    214.87 o
   3   4  23      280.60      186.48    160.16 o
   4   4  23     5675.68     5934.02    350.92 o
   5   4  23      175.93      379.60    160.15 o
   6   4  23     2871.85     1749.03    471.14 o
   1   5  23       36.20      262.93     94.01 o
   2   5  23      254.58      407.82    194.42 o
   3   5  23      420.35      402.15    146.07 o
   4   5  23      135.69      -46.10    133.97 o
   5   5  23      382.93      128.52    264.17 o
   6   5  23        3.83      257.98    232.34 o
   0   6  23      832.68     1120.74    291.43 o
   1   6  23      412.44      535.31    103.54 o
   2   6  23      817.35     1098.30    163.97 o
   3   6  23     1112.35     1318.19    161.24 o
   4   6  23      664.82      422.50    223.99 o
   5   6  23       69.74      101.81    180.68 o
   6   6  23      347.62      431.57    251.38 o
   1   7  23      383.57      432.25    173.13 o
   2   7  23       80.59     -180.75    120.50 o
   3   7  23      807.77      809.47    155.44 o
   4   7  23      170.68      255.60    164.51 o
   5   7  23      850.26      819.61    183.71 o
   0   8  23    12693.05    12396.80    438.05 o
   1   8  23      349.63      138.46    149.07 o
   2   8  23     9557.70    10577.09    475.86 o
   3   8  23      572.15      310.09    203.87 o
   4   8  23     4759.60     4665.59    367.08 o
   5   8  23       11.21       15.76    190.93 o
   1   9  23      581.22      769.57    145.57 o
   2   9  23        0.82      110.40    225.12 o
   3   9  23      273.70        6.74    208.07 o
   4   9  23       90.43      638.30   1028.98 o
   0  10  23     1575.81     1333.84    287.02 o
   1  10  23       23.55     -324.83    279.35 o
   2  10  23      848.14     1195.22    264.42 o
   3  10  23       28.04      -90.39    256.09 o
   1  11  23     1215.49     1418.86    246.35 o
   2  11  23        0.75      212.20    173.38 o
   0   0  24      143.36      -74.44    589.95 o
   1   0  24      824.67     1146.43    210.23 o
   2   0  24      487.86      389.18    170.85 o
   3   0  24     3121.18     3006.57    237.18 o
   4   0  24      721.79      985.19    335.82 o
   5   0  24     1305.50     1467.99    318.41 o
   6   0  24       76.43      446.46    261.95 o
   1   1  24     8531.45     8458.25    235.31 o
   2   1  24     1264.59     1475.24    127.15 o
   3   1  24    11079.58    10784.38    317.27 o
   4   1  24      290.19      319.27    159.22 o
   5   1  24     7798.58     8042.73    315.59 o
   6   1  24      119.30      237.75    203.83 o
   0   2  24       86.22      147.78    153.61 o
   1   2  24       41.86      141.84    101.33 o
   2   2  24      301.68      382.91    157.96 o
   3   2  24       58.38       57.17    113.19 o
   4   2  24      473.24      558.78    416.08 o
   5   2  24       12.91      374.61    200.50 o
   6   2  24       77.68      295.20    201.05 o
   1   3  24      181.55      395.28     95.60 o
   2   3  24     2568.01     2738.44    162.50 o
   3   3  24     1120.57     1118.80    170.72 o
   4   3  24      962.27     1097.75    178.89 o
   5   3  24     1953.78     1620.37    191.52 o
   6   3  24       90.94     -159.31    281.73 o
   0   4  24        4.13     -105.69    141.98 o
   1   4  24       71.93      125.48    106.42 o
   2   4  24      679.61      654.10    125.79 o
   3   4  24      350.91      522.80    120.18 o
   4   4  24     2139.09     1924.12    189.73 o
   5   4  24      243.28      367.81    177.94 o
   6   4  24      478.64      313.56    329.62 o
   1   5  24    12865.75    12906.93    303.86 o
   2   5  24        3.51       78.88    118.61 o
   3   5  24     7567.02     7974.59    282.41 o
   4   5  24        8.78      109.49    236.15 o
   5   5  24     3233.27     3176.43    266.63 o
   6   5  24       56.54      114.65    452.77 o
   0   6  24      276.19      733.81    176.15 o
   1   6  24       19.39       89.35    173.30 o
   2   6  24      232.31      585.42    181.21 o
   3   6  24      165.79      296.41    134.99 o
   4   6  24       54.06      415.32    245.44 o
   5   6  24      280.03       77.75    204.75 o
   1   7  24     6157.81     6601.39    392.61 o
   2   7  24       77.90      213.47    123.58 o
   3   7  24      875.55      935.98    171.14 o
   4   7  24        9.08      191.80    239.69 o
   5   7  24        4.97     -140.94    195.05 o
   0   8  24      306.78       59.56    157.64 o
   1   8  24      321.73      268.92    137.04 o
   2   8  24      208.89      270.27    186.97 o
   3   8  24      615.57      595.84    181.42 o
   4   8  24       95.36       -4.89    180.34 o
   1   9  24     1301.62     1256.94    309.62 o
   2   9  24      112.29     -103.32    158.93 o
   3   9  24      413.21      486.03    291.48 o
   4   9  24      127.29      192.93    436.06 o
   0  10  24      508.26      111.11    237.89 o
   1  10  24      147.95      125.56    180.45 o
   2  10  24      579.90      568.68    240.84 o
   3  10  24       87.35     -169.94    245.59 o
   1  11  24     4264.09     4895.24    370.81 o
   2  11  24       19.87      287.85    232.13 o
   1   1  25     2990.00     2522.49    190.29 o
   2   1  25        0.85      -68.34     99.96 o
   3   1  25      829.23      721.05    144.22 o
   4   1  25       19.76      -85.33    326.64 o
   5   1  25       42.89     -197.23    180.22 o
   6   1  25      131.52      316.90    203.34 o
   0   2  25     1514.76     1857.32    298.72 o
   1   2  25      490.32     1009.98    252.12 o
   2   2  25     5858.62     5832.62    362.12 o
   3   2  25      580.71      499.66    165.21 o
   4   2  25    11209.65    10502.84    463.92 o
   5   2  25      164.73      196.19    187.97 o
   6   2  25     3683.64     3275.26    498.02 o
   1   3  25      358.16      115.69    147.07 o
   2   3  25     3242.87     3227.77    185.45 o
   3   3  25      256.62      399.41    123.34 o
   4   3  25     1125.53     1323.09    207.79 o
   5   3  25      217.96      492.65    214.73 o
   6   3  25        3.80      -26.50    412.50 o
   0   4  25    12996.74    11574.86    449.13 o
   1   4  25      420.27      496.34    105.03 o
   2   4  25     7858.46     8165.90    265.12 o
   3   4  25     1242.87      958.98    156.77 o
   4   4  25     1660.29     1565.82    196.03 o
   5   4  25      168.38      478.26    194.84 o
   6   4  25      247.30       86.72    325.83 o
   1   5  25      304.40       90.24    150.31 o
   2   5  25      310.18      515.40    129.56 o
   3   5  25       37.88      -34.67    148.30 o
   4   5  25       11.71     -134.02    152.11 o
   5   5  25        3.25      291.68    186.56 o
   0   6  25      626.80     1079.64    279.92 o
   1   6  25       71.71       66.00    216.06 o
   2   6  25      590.15      452.54    138.77 o
   3   6  25       75.14       54.63    154.38 o
   4   6  25      363.26      407.27    222.34 o
   5   6  25       72.97     -224.15    283.84 o
   1   7  25     3123.39     2820.89    196.27 o
   2   7  25      218.50      225.37    182.79 o
   3   7  25      840.93     1033.37    185.95 o
   4   7  25      155.73      122.84    164.04 o
   5   7  25      158.89      687.55    278.16 o
   0   8  25     6575.91     6523.91    307.01 o
   1   8  25      142.43      369.46    149.16 o
   2   8  25     6429.20     6901.26    314.21 o
   3   8  25      347.90      103.96    187.35 o
   4   8  25     4118.79     3912.69    247.21 o
   1   9  25       72.97      -34.95    290.37 o
   2   9  25       11.76     -100.68    168.40 o
   3   9  25      229.52      244.40    220.79 o
   4   9  25       33.48      120.32    234.44 o
   0  10  25     1670.51     1987.61    310.19 o
   1  10  25        0.82       72.84    161.97 o
   2  10  25     1153.19     1031.25    241.77 o
   3  10  25        5.65      421.92    270.83 o
   1  11  25       40.08      -89.47    238.14 o
   0   0  26     2490.67     2498.26    283.41 o
   1   0  26       10.08      353.79    137.62 o
   2   0  26     1539.38     1489.28    193.57 o
   3   0  26      106.30      322.17    269.56 o
   4   0  26      659.18      644.63    290.99 o
   5   0  26      254.47      271.90    309.88 o
   6   0  26      455.54      522.86    287.06 o
   1   1  26    12935.07    13467.01    456.19 o
   2   1  26     2089.41     2535.05    238.57 o
   3   1  26     5577.84     5228.02    232.87 o
   4   1  26      152.43      379.06    180.91 o
   5   1  26     1847.36     1970.39    215.55 o
   6   1  26      722.73      754.48    243.14 o
   0   2  26     7224.18     7670.75    343.45 o
   1   2  26       53.74      250.30     88.21 o
   2   2  26     1401.61     1018.85    129.40 o
   3   2  26      254.97      478.89    127.01 o
   4   2  26      430.79      315.24    146.04 o
   5   2  26      181.73      243.17    217.29 o
   6   2  26      190.76      107.94    196.49 o
   1   3  26     2866.48     3349.90    268.14 o
   2   3  26      386.05      579.34    133.63 o
   3   3  26       99.08      261.84    154.33 o
   4   3  26       15.26     -192.40    196.09 o
   5   3  26       89.52      189.82    178.61 o
   6   3  26      424.58      252.56    287.73 o
   0   4  26     5181.80     5271.74    676.71 o
   1   4  26        0.84      122.60    132.63 o
   2   4  26     2181.55     2133.49    183.21 o
   3   4  26       50.50       39.97    303.70 o
   4   4  26      103.23      201.10    209.71 o
   5   4  26      329.77      487.13    187.54 o
   6   4  26       21.32      175.91    330.96 o
   1   5  26     6864.42     7312.21    263.26 o
   2   5  26      643.68      503.65    122.96 o
   3   5  26     4369.43     4263.14    314.07 o
   4   5  26      370.29      399.46    248.37 o
   5   5  26     2648.09     2797.80    294.89 o
   0   6  26        7.87      279.13    231.35 o
   1   6  26        5.56      102.79    106.70 o
   2   6  26      165.63      300.88    174.05 o
   3   6  26      154.09      366.82    167.79 o
   4   6  26      848.86      949.33    198.42 o
   5   6  26      343.16      854.43    213.41 o
   1   7  26     1347.51     1264.95    151.02 o
   2   7  26      548.18      380.06    176.75 o
   3   7  26     1857.26     2181.25    292.29 o
   4   7  26      233.61      473.33    200.78 o
   0   8  26     2057.95     1996.06    254.28 o
   1   8  26       70.46       -8.46    196.96 o
   2   8  26      513.60      675.09    248.29 o
   3   8  26      169.59      245.96    299.30 o
   4   8  26       57.36      322.65    283.66 o
   1   9  26      263.73      372.83    180.55 o
   2   9  26       65.29      109.79    195.84 o
   3   9  26      634.87       62.65    275.98 o
   0  10  26      349.98       30.21    344.11 o
   1  10  26      228.94       63.47    224.71 o
   2  10  26      413.98       29.12    329.12 o
   1   1  27     1027.65     1169.97    173.64 o
   2   1  27     1280.29      859.98    133.59 o
   3   1  27      712.69      839.22    138.50 o
   4   1  27      572.64      323.32    238.24 o
   5   1  27      254.39      536.76    188.01 o
   6   1  27        3.58      243.71    347.11 o
   0   2  27    14276.57    14102.45    561.30 o
   1   2  27      351.24      371.27    127.92 o
   2   2  27     6970.15     7128.20    320.36 o
   3   2  27      775.43      885.49    237.02 o
   4   2  27      744.04      788.83    191.50 o
   5   2  27      100.04     -203.71    238.00 o
   6   2  27      198.86      316.98    282.94 o
   1   3  27      910.15      920.35    157.78 o
   2   3  27      614.51      540.96    166.00 o
   3   3  27     1184.67     1160.48    162.09 o
   4   3  27       41.13      466.54    192.59 o
   5   3  27      504.26      693.13    199.93 o
   6   3  27      576.25      826.69    338.36 o
   0   4  27     2752.40     3084.13    322.39 o
   1   4  27        0.36      217.24    164.76 o
   2   4  27     4358.05     4256.53    232.01 o
   3   4  27        0.28      126.07    145.45 o
   4   4  27     4881.79     5228.33    271.75 o
   5   4  27       39.41      147.22    172.75 o
   1   5  27        9.82      -49.61    112.52 o
   2   5  27     1045.48     1062.19    141.12 o
   3   5  27       15.63      103.09    144.26 o
   4   5  27      411.84      490.03    184.99 o
   5   5  27       27.54      292.54    289.73 o
   0   6  27     1142.13     1202.49    236.78 o
   1   6  27       13.62      195.70    148.26 o
   2   6  27      538.63      693.60    230.21 o
   3   6  27       20.06      121.77    141.85 o
   4   6  27       36.13      104.47    183.77 o
   5   6  27        0.29      123.21    191.41 o
   1   7  27     2287.76     2221.93    186.24 o
   2   7  27       34.94      324.47    186.32 o
   3   7  27     1532.29     2088.69    218.14 o
   4   7  27       78.64      167.10    185.43 o
   0   8  27     2005.42     2077.97    257.28 o
   1   8  27       58.28      166.09    205.49 o
   2   8  27     2816.72     3136.76    369.97 o
   3   8  27      104.45       78.89    164.90 o
   4   8  27     3095.77     3012.51    506.97 o
   1   9  27     1160.36     1556.83    294.49 o
   2   9  27     1309.05      864.61    265.19 o
   3   9  27      170.78      371.41    246.51 o
   0  10  27      271.05     -263.74    312.41 o
   1  10  27        0.20      410.42    173.28 o
   2  10  27      713.26      435.39    224.56 o
   0   0  28     9790.43     9979.30    579.66 o
   1   0  28       12.26      127.70    194.40 o
   2   0  28     4169.91     3464.71    584.16 o
   3   0  28       45.73      358.60    277.62 o
   4   0  28      419.76      599.23    387.52 o
   5   0  28       87.49      -47.69    256.49 o
   6   0  28      220.58      753.94    314.73 o
   1   1  28     5123.15     5226.85    308.39 o
   2   1  28      249.79      354.64    145.56 o
   3   1  28     4285.88     4469.61    268.82 o
   4   1  28      291.12      216.40    161.12 o
   5   1  28     1845.66     1950.30    243.61 o
   6   1  28       26.22       15.29    367.48 o
   0   2  28        3.14     -375.03    250.02 o
   1   2  28       75.71      258.81    202.03 o
   2   2  28       79.69       50.87    141.58 o
   3   2  28      246.75      408.38    188.90 o
   4   2  28      519.49      519.03    204.26 o
   5   2  28      120.17      577.61    277.25 o
   1   3  28      164.54      198.67    143.26 o
   2   3  28     1331.97     1450.14    245.10 o
   3   3  28      325.06      236.28    160.61 o
   4   3  28      469.43      499.51    229.99 o
   5   3  28      299.91      553.81    244.33 o
   0   4  28      222.72      460.13    202.43 o
   1   4  28       94.37      -30.44    171.63 o
   2   4  28      866.40     1217.11    152.97 o
   3   4  28      321.05      293.84    199.17 o
   4   4  28     2239.97     2104.25    223.56 o
   5   4  28      126.41      422.35    264.15 o
   1   5  28     4457.71     5168.96    248.54 o
   2   5  28       13.12       41.08    115.14 o
   3   5  28     3219.79     3104.78    266.08 o
   4   5  28      252.50      526.05    303.45 o
   5   5  28     1336.73     1062.05    404.68 o
   0   6  28     2813.23     3726.58    321.15 o
   1   6  28        3.52      195.76    168.00 o
   2   6  28     1027.50     1451.27    198.31 o
   3   6  28       39.91      172.74    156.54 o
   4   6  28       30.25      136.64    164.94 o
   1   7  28     2591.75     2111.64    223.21 o
   2   7  28      714.72      993.44    198.51 o
   3   7  28     1137.57      844.80    216.15 o
   4   7  28      106.74      310.85    196.94 o
   0   8  28        1.11     -101.10    204.04 o
   1   8  28        0.06       84.74    205.91 o
   2   8  28      117.01      -24.30    200.65 o
   3   8  28        0.03      175.12    201.12 o
   1   9  28     1107.27     1110.93    213.71 o
   2   9  28       15.50        5.39    200.78 o
   0  10  28     3676.90     3747.44    960.11 o
   1  10  28       16.48      237.18    262.13 o
   1   1  29      242.54      534.38    169.72 o
   2   1  29       12.28      -60.52    145.69 o
   3   1  29      299.25      185.08    193.87 o
   4   1  29       63.08      370.39    183.21 o
   5   1  29      287.73       -6.92    177.25 o
   0   2  29     2123.38     2092.33    264.87 o
   1   2  29       22.47       -2.80    121.43 o
   2   2  29     2627.30     2738.15    324.71 o
   3   2  29      115.49      205.96    167.65 o
   4   2  29     3105.75     3710.84    450.12 o
   5   2  29      180.30      317.15    227.41 o
   1   3  29     3475.92     3695.14    238.36 o
   2   3  29      166.82      252.72    137.09 o
   3   3  29     1561.05     1398.05    205.58 o
   4   3  29      344.23      452.80    232.34 o
   5   3  29      332.15      528.31    220.28 o
   0   4  29     8244.85     8229.78    510.00 o
   1   4  29        9.53      267.33    167.86 o
   2   4  29     4007.54     3434.84    203.11 o
   3   4  29       47.01       -9.24    153.65 o
   4   4  29      661.41      898.44    226.73 o
   5   4  29       72.98      243.29    235.09 o
   1   5  29       80.57       66.04    146.43 o
   2   5  29      624.77      757.37    193.99 o
   3   5  29        1.10       98.91    237.10 o
   4   5  29      101.30      124.70    168.61 o
   0   6  29       73.19     -902.27    601.52 o
   1   6  29        0.19     -131.15    214.84 o
   2   6  29       20.99      -46.65    124.45 o
   3   6  29        1.49       58.68    199.64 o
   4   6  29      435.68      620.07    215.70 o
   1   7  29     1673.48     1476.54    164.70 o
   2   7  29        1.54       85.84    179.77 o
   3   7  29     1589.35     1382.59    221.85 o
   4   7  29       69.72      -28.66    189.96 o
   0   8  29     5910.81     5890.50    411.67 o
   1   8  29       90.31        0.13    189.90 o
   2   8  29     2299.77     2258.39    273.37 o
   3   8  29      266.43      263.16    243.07 o
   1   9  29      513.17     1040.61    376.15 o
   2   9  29      269.40      475.80    213.34 o
   0   0  30     5993.00     7977.73    525.25 o
   1   0  30      123.05      175.40    200.27 o
   2   0  30     5355.84     6813.33    775.03 o
   3   0  30      461.73        1.42    214.00 o
   4   0  30     2536.21     2107.73    422.22 o
   5   0  30      357.98     -148.89    408.17 o
   1   1  30     2105.27     2449.61    559.58 o
   2   1  30       59.54       66.57    202.77 o
   3   1  30     2196.63     2597.95    455.81 o
   4   1  30       37.46      143.43    181.15 o
   5   1  30     1158.40     1098.21    273.93 o
   0   2  30      142.47       58.06    161.74 o
   1   2  30       10.57      -65.77    251.07 o
   2   2  30       15.04     -110.74    200.36 o
   3   2  30       24.16       19.47    137.84 o
   4   2  30      362.70      717.16    225.06 o
   5   2  30       18.58      232.37    380.47 o
   1   3  30      149.13       81.53    194.39 o
   2   3  30     1034.19      576.81    137.22 o
   3   3  30       94.80      242.57    178.06 o
   4   3  30      144.85      407.99    243.58 o
   5   3  30       30.81      148.10    281.37 o
   0   4  30     5273.64     6283.96    931.19 o
   1   4  30       21.75      227.72    167.69 o
   2   4  30     2334.42     2608.43    215.54 o
   3   4  30       43.95      223.41    154.91 o
   4   4  30      117.55      -66.64    190.34 o
   5   4  30        7.00      124.42    230.40 o
   1   5  30     3187.66     3819.21    217.71 o
   2   5  30        1.00      -24.07    162.23 o
   3   5  30     2005.70     2223.74    314.54 o
   4   5  30      109.48      153.14    210.18 o
   0   6  30      526.89     1342.32    294.46 o
   1   6  30       49.05     -235.50    194.75 o
   2   6  30      865.94      807.64    183.33 o
   3   6  30       85.28       51.35    166.40 o
   4   6  30     1115.72     1418.61    242.60 o
   1   7  30     1612.33     1330.36    232.37 o
   2   7  30      389.46      724.89    246.78 o
   3   7  30     1047.22      843.02    191.45 o
   0   8  30      176.76      180.74    293.44 o
   1   8  30       17.40      -71.39    285.51 o
   2   8  30      217.16      -76.63    272.08 o
   1   9  30       46.31        3.18    233.75 o
   1   1  31      575.27      395.78    250.45 o
   2   1  31      745.13      498.58    277.83 o
   3   1  31      275.09      266.12    203.51 o
   4   1  31      186.10      201.48    274.50 o
   5   1  31      103.02      532.51    222.56 o
   0   2  31     7064.23     7333.06    405.02 o
   1   2  31        7.42     -156.52    287.18 o
   2   2  31     3227.20     2280.33    299.09 o
   3   2  31       14.36      119.01    147.16 o
   4   2  31      276.93      386.18    188.56 o
   5   2  31      210.86      264.52    305.54 o
   1   3  31     3133.74     3502.82    288.89 o
   2   3  31        0.30      258.37    195.19 o
   3   3  31     1799.29     1871.43    337.02 o
   4   3  31       37.32     -475.34    614.43 o
   0   4  31     1332.04     1959.90    618.87 o
   1   4  31        0.11      452.87    219.15 o
   2   4  31     1479.56     1520.90    195.49 o
   3   4  31       24.57      -51.60    186.51 o
   4   4  31     1481.58     1446.52    334.47 o
   1   5  31       40.61      -19.04    137.36 o
   2   5  31      399.13      502.00    217.01 o
   3   5  31        9.83      106.31    151.17 o
   4   5  31      129.44      647.48    207.03 o
   0   6  31      290.07      376.86    832.87 o
   1   6  31        1.54      258.68    241.75 o
   2   6  31       17.02        6.96    223.81 o
   3   6  31        0.24       -1.90    180.08 o
   1   7  31     1841.90      901.77    372.33 o
   2   7  31      224.86      580.54    241.10 o
   3   7  31      731.13      926.89    213.95 o
   0   8  31      204.75      353.80    418.75 o
   1   8  31       31.24     -213.82    182.79 o
   2   8  31      709.52      218.74    360.64 o
   0   0  32      162.34      532.11    263.48 o
   1   0  32        6.79      902.27    451.14 o
   2   0  32     2293.81     2672.12    497.41 o
   3   0  32      138.17      555.25    485.84 o
   4   0  32     6572.01     6958.98    954.33 o
   1   1  32     1510.54     1433.96    225.40 o
   2   1  32     1047.56     1226.17    355.18 o
   3   1  32      612.73     -326.54    896.49 o
   4   1  32      403.00      894.78    234.66 o
   0   2  32      455.15      239.27    299.06 o
   1   2  32        5.73       -5.37    142.60 o
   2   2  32      178.90      189.57    437.30 o
   3   2  32       43.55     -265.41    309.34 o
   4   2  32        2.21     -165.58    177.99 o
   1   3  32       98.07      125.76    168.52 o
   2   3  32      370.56      490.69    223.93 o
   3   3  32        2.08      481.92    232.08 o
   4   3  32      150.30      360.52    297.20 o
   0   4  32      721.82     1190.04    578.38 o
   1   4  32       17.67     -112.26    166.58 o
   2   4  32     1236.36     1340.83    283.31 o
   3   4  32       47.35      345.80    206.86 o
   4   4  32     1608.28     1439.23    255.73 o
   1   5  32     2756.64     2783.77    402.38 o
   2   5  32      161.84      122.86    192.73 o
   3   5  32      961.57      631.91    307.36 o
   0   6  32     3149.55     3661.94    438.21 o
   1   6  32        1.64     -308.23    249.44 o
   2   6  32     1736.80     2387.21    254.06 o
   3   6  32        9.80      312.21    263.85 o
   1   7  32      500.88      380.66    236.78 o
   2   7  32      199.40      580.84    488.24 o
   0   8  32      235.93      712.46    255.96 o
   1   8  32       56.12       40.66    323.91 o
   1   1  33      477.81       94.17    335.46 o
   2   1  33     1174.69      965.19    327.94 o
   3   1  33      581.34      809.73    370.16 o
   4   1  33      206.06      -95.01    238.54 o
   0   2  33      256.67      138.27    232.04 o
   1   2  33      151.56       85.18    210.20 o
   3   2  33      407.52      474.54    508.97 o
   4   2  33     2275.86     1665.93    290.73 o
   1   3  33     2276.39     2770.79    323.70 o
   2   3  33      188.37      413.67    318.90 o
   3   3  33     1875.99     1921.19    280.39 o
   4   3  33       51.95      791.58    270.55 o
   0   4  33     1162.93     1640.30    323.89 o
   1   4  33        1.56       22.65    205.51 o
   2   4  33      960.32     1295.25    408.37 o
   3   4  33       24.67     -340.36    226.91 o
   1   5  33      261.65     -210.09    250.99 o
   2   5  33      280.92      305.69    183.22 o
   3   5  33       14.79       59.58    224.70 o
   0   6  33      202.83      381.73    212.67 o
   1   6  33      167.53       49.39    197.90 o
   2   6  33       26.54      448.03    242.89 o
   1   7  33      987.11     1860.93    275.49 o
   2   7  33        5.72      430.02    269.53 o
   0   0  34     8246.05     8698.85    821.30 o
   1   0  34       66.39     -121.61    314.00 o
   2   0  34     2953.25     3528.12    670.92 o
   3   0  34      226.74     -115.68    335.46 o
   4   0  34       84.06     -428.00    624.65 o
   1   1  34      324.45      131.76    243.72 o
   2   1  34       55.00      141.94    286.72 o
   3   1  34      426.65      202.43    327.18 o
   4   1  34      115.95      -98.52    217.15 o
   0   2  34      114.48      625.39    317.75 o
   1   2  34       37.83      196.57    216.04 o
   2   2  34      111.62       71.46    204.77 o
   3   2  34       22.12      -11.45    508.98 o
   4   2  34      119.14     -135.39    352.98 o
   1   3  34      540.71       71.93    183.82 o
   2   3  34       26.39      -14.18    198.38 o
   3   3  34        8.67      474.27    809.73 o
   0   4  34     3133.71     2696.82    451.14 o
   1   4  34      130.55      194.09    240.43 o
   2   4  34     1846.08     1732.39    243.74 o
   3   4  34      308.58      445.97    258.99 o
   1   5  34      354.78      395.50    285.72 o
   2   5  34       54.78      150.15    205.84 o
   3   5  34      727.42      420.55    351.11 o
   0   6  34      491.65      694.60    532.11 o
   1   6  34        5.34      -11.59    180.78 o
   2   6  34      811.14     1191.89    279.95 o
   1   1  35     2334.71     2773.75    347.35 o
   2   1  35       81.17     -268.07    262.72 o
   3   1  35      361.82      202.43    351.72 o
   0   2  35     1017.48     1223.60    269.56 o
   1   2  35      100.49      -14.02    202.50 o
   2   2  35      661.93      100.97    259.76 o
   3   2  35      174.73     1330.28    532.11 o
   1   3  35     2626.45     2846.63    479.48 o
   2   3  35        0.71      -54.68    174.61 o
   3   3  35     1550.90     1017.96    327.36 o
   0   4  35      148.48     -346.49    231.00 o
   1   4  35      103.24      258.52    201.16 o
   2   4  35      315.58     1005.74   1385.62 o
   1   5  35       64.17     -109.47    206.60 o
   2   5  35      191.17      414.52    250.83 o
   0   6  35       10.30      104.54    330.59 o
   1   6  35       33.72     -255.93    302.21 o
   0   0  36     1900.51     1503.79    566.81 o
   1   0  36      409.65      839.67    345.83 o
   2   0  36     1335.50      821.30    381.73 o
   3   0  36     1063.06      185.08    347.03 o
   1   1  36     1091.88      966.33    366.82 o
   2   1  36        0.20     -312.33    277.62 o
   3   1  36       87.93     -177.99    347.03 o
   0   2  36      498.00      -51.57    751.89 o
   1   2  36       34.76      719.97    503.19 o
   2   2  36      197.01      119.17    399.08 o
   3   2  36       64.71      329.96    249.38 o
   1   3  36       58.56      389.35    233.20 o
   2   3  36       14.22      112.94    186.19 o
   0   4  36     1290.61     1372.12    480.06 o
   1   4  36       61.31      691.69    517.48 o
   2   4  36     1174.38     1285.51    276.73 o
   1   5  36       77.93      193.67    260.57 o
   1   1  37      109.82      320.71    273.32 o
   2   1  37        0.10      440.62    225.81 o
   0   2  37      691.75      874.20    410.65 o
   1   2  37      284.40      174.50    245.62 o
   2   2  37      241.88       69.68    224.17 o
   1   3  37     1410.82     1068.86    497.86 o
   0   4  37      415.15     1088.64    352.81 o
   1   4  37       78.18      428.08    234.47 o
   1   0  38      202.17      208.22    323.89 o
   1   1  38        0.80       70.56    184.37 o
   0   2  38      113.34      300.76    335.46 o
   1   2  38        0.59      -15.99    285.88 o
 
